# Supplementary material for: Molecular profiling and sequential somatic mutation shift in hypermutator tumours harbouring POLE mutations
Source: Sci Rep. 2018 Jun 7;8:8700. doi: 10.1038/s41598-018-26967-4 (PMC5992218; doi:10.1038/s41598-018-26967-4)
Supplement: Supplementary file 2 — Supplementary Table S3 [file 41598_2018_26967_MOESM2_ESM.xlsx]

## Sheet: TableS3
Supplementary Table S3. Normalized gene expression data* used in this study
			Fig.1C	Fig.1C	Fig.1C	Fig.4C	Fig.4C	Fig.4C	Fig.4C	Fig.4C	Fig.4C	Fig.4C	Fig.4C	Fig.4C	HR	HR	HR	HR	HR	NHEJ	NHEJ	NHEJ	NHEJ
		ProbeID	A_33_P3419720	A_23_P338479	A_23_P136405	A_23_P356684	A_23_P259586	A_33_P3387524	A_23_P88331	A_33_P3230548	A_23_P32253	A_23_P3681	A_32_P51084	A_23_P73114	A_23_P207400	A_23_P88731	A_23_P99452	A_23_P74115	A_23_P64990	A_23_P120942	A_33_P3337599	A_24_P415845	A_23_P122174
tissue	type	ID	MLH1	CD274	PDCD1	ANLN	TTK	DEPDC1	DLGAP5	KIF14	NFIL3	NETO2	NUP205	PROS1	BRCA1	RAD51	BRCA2	RAD54L	RAD52	XRCC6	PRKDC	LIG4	XRCC4
colon	POLE	EX3870	0.886687	-0.232052	-0.0788698	5.01305	4.284	4.22403	2.73554	4.13837	-3.93123	3.14785	1.28932	-1.80669	2.29567	2.75268	3.14549	4.07355	1.54297	0.709506	1.09329	0.0456314	1.02589
colon	POLE	EX3282	0.188107	1.48401	-0.454636	2.76024	2.58391	3.25558	2.19763	2.05229	0.701072	-2.27233	0.912435	-0.566006	1.67879	1.6026	1.8855	2.39299	0.175568	0.464351	0.739952	-1.32657	0.498535
colon	POLE	EX1482	-0.641592	4.28091	2.40418	3.96745	5.5138	2.63118	6.80669	6.11686	-3.01394	1.14627	0.255327	-1.50068	1.08609	5.04703	3.53563	5.2313	0.822315	-0.221654	0.232192	0.515989	0.436115
colon	POLE	EX3968	-0.271747	4.18076	2.4102	5.12896	5.93897	4.15174	6.13084	4.69675	0.311622	1.85732	0.485264	-1.39207	2.25516	5.35225	3.62484	4.62704	-0.130611	0.144654	0.863567	0.800739	0.773933
colon	POLE	EX1144	0.635334	5.7329	0.207547	2.39535	2.91252	3.39366	2.718	1.95448	1.04074	0.48464	0.695363	-1.33799	1.90193	1.48672	1.19215	1.87464	1.48713	0.562415	0.0497899	-0.307597	0.915627
uterus	POLE	EX3538	0.0507726	2.23525	2.80113	4.51881	5.17154	2.75907	4.1024	5.9757	0.614377	1.73535	-0.315341	-3.56932	2.77057	4.58313	2.64856	6.54132	0.336021	0.798815	0.342869	0.770823	1.10246
uterus	POLE	EX1238	-0.108214	1.43541	2.13803	5.34933	6.40314	3.39809	4.90364	6.94223	1.40827	1.30032	-0.370297	-1.96998	1.8189	3.70986	2.31037	4.3173	0.452636	0.360886	0.29056	-0.81565	1.13548
uterus	POLE	EX2334	-0.0629655	2.15129	0.553341	4.29871	6.0533	3.09041	5.03202	4.79001	-1.11243	1.2501	0.680035	-1.96454	2.61875	4.81923	3.25214	4.07707	0.112005	0.174535	1.04616	-0.532016	0.730981
uterus	POLE	EX4078	NA**	NA	NA	NA	NA	NA	NA	NA	NA	NA	NA	NA	NA	NA	NA	NA	NA	NA	NA	NA	NA
uterus	POLE	EX4428	0.475999	-0.582871	-0.580028	3.15959	3.941	3.10671	3.13874	2.72551	-3.3008	0.183979	0.532243	-1.99732	2.72298	3.27363	2.80427	1.98082	0.767612	0.251912	1.00837	-0.494787	0.899086
other metasitasis	POLE	EX0188	0.201797	3.06357	0.558566	6.16961	5.70467	1.70521	5.04672	5.65803	0.609412	2.32027	0.620726	2.08836	1.3189	2.04864	1.42799	5.52989	0.488188	0.342207	0.995396	-0.95207	1.81331
others	POLE	EX3586	-0.484841	1.60112	0.435817	7.0113	5.93751	2.56369	6.72206	5.85554	-0.137309	1.64869	0.640689	3.62912	1.54613	2.48496	2.96547	7.74261	-0.284869	-0.198321	1.10316	0.600619	2.57549
colon	hypermutator	EX1700	-1.71436	2.13174	0.180077	3.28557	2.67032	1.82685	2.61586	2.9799	-1.47813	1.73009	0.853575	-0.753775	2.1744	2.89303	1.74127	3.59125	-0.362768	0.680697	0.277737	-1.75138	0.404008
colon	hypermutator	EX2624	NA	NA	NA	NA	NA	NA	NA	NA	NA	NA	NA	NA	NA	NA	NA	NA	NA	NA	NA	NA	NA
colon	hypermutator	EX0682	0.387091	0.916695	0.291336	0.523344	0.183941	-0.138312	0.361891	-0.0154238	-0.608006	1.02694	-0.598924	-0.874523	0.661946	0.0996437	0.858927	0.571042	-0.564413	0.424486	0.991511	0.287463	-0.00039005
colon	hypermutator	EX1110	-0.06147	2.23251	1.07947	1.7982	1.10846	0.953588	0.589246	1.41367	-0.454333	-1.11004	0.0150462	-0.978234	1.13786	0.782835	1.42014	1.20531	0.382889	-0.166008	0.260711	0.944551	0.004376
colon	hypermutator	EX3708	-3.02474	0.171388	-0.325289	2.76706	2.20359	2.1082	1.99486	2.36547	-1.94695	2.86118	0.967099	-1.6463	1.68733	1.94749	1.89608	2.50859	-0.499335	0.450698	0.440091	-0.0919043	0.775708
colon	hypermutator	EX3894	-3.07466	2.72594	-0.134566	2.09305	1.27081	0.896284	1.75563	1.64848	0.3362	-4.0986	0.744073	-0.789429	1.1134	1.20108	0.352897	1.88018	-0.52544	0.271171	1.13775	-0.388802	1.56813
colon	hypermutator	EX0430	-3.05372	2.16825	-0.61163	3.0454	1.89649	3.02799	1.79328	2.38154	0.364288	1.38242	1.07296	-3.0437	2.25108	1.58146	1.21359	2.45394	-0.944059	0.583867	1.18061	-0.846271	2.6688
colon	hypermutator	EX3716	-3.39439	0.137636	-0.226935	0.477933	-0.123489	0.0391002	0.00359439	0.472227	0.0602857	-3.53827	0.034112	-1.85606	0.653143	0.0252848	0.557848	0.516292	-0.132398	0.130102	0.0088535	0.413731	0.363752
colon	hypermutator	EX2718	-0.198976	4.35169	1.33464	4.67218	5.64112	4.02885	4.64919	5.30147	-0.574198	4.82198	0.98417	-0.476076	1.58881	4.26641	4.01077	5.37332	0.174451	0.320625	0.648958	-0.537951	1.04745
colon	hypermutator	EX4572	-0.321242	1.53304	0.600856	3.23506	2.6865	3.66429	3.23641	3.41495	1.35537	3.34614	1.07365	-0.133399	1.84273	2.15137	1.43869	2.81457	-0.164983	0.932852	0.861946	0.102163	1.18687
colon	hypermutator	EX4220	-2.14945	2.38566	2.21201	2.62534	1.8264	2.06749	1.84968	2.34911	-0.158519	1.34943	0.834353	-0.916821	1.79069	1.71269	1.62836	2.15327	0.0041337	0.690896	0.575112	-1.48546	0.706512
colon	hypermutator	EX2044	-0.389931	2.55239	1.2701	4.0955	3.29791	0.456491	3.26364	3.27008	-0.759303	1.60587	0.771843	-2.09731	1.66817	2.47368	2.51951	3.48711	0.136616	0.469688	0.14353	-1.72736	0.146235
colon	hypermutator	EX0930	-1.92657	4.79022	0.703235	5.89487	2.61014	2.74912	3.56458	2.9101	-0.217582	-2.62127	1.56704	0.138697	1.77367	2.30576	1.03849	3.14402	0.238234	0.77165	1.2853	-0.375833	2.15043
colon	hypermutator	EX0424	NA	NA	NA	NA	NA	NA	NA	NA	NA	NA	NA	NA	NA	NA	NA	NA	NA	NA	NA	NA	NA
colon	hypermutator	EX3836	-1.72176	1.23763	1.24926	2.5678	1.14808	1.10721	1.55444	1.77627	0.21725	-0.754136	0.69271	0.0383558	1.66409	1.54463	1.32977	1.65516	-1.00191	0.45504	0.56715	-1.00639	0.424457
colon	hypermutator	EX4476	-2.13503	1.83788	1.34886	1.18785	0.658669	0.32625	1.54969	1.18047	1.17287	1.02008	-0.308291	-2.52222	0.538331	0.389782	1.62938	1.19831	-0.283406	0.297148	-0.0639528	0.730276	1.7883
colon	hypermutator	EX2006	-1.98334	2.1505	0.632056	1.99512	1.61409	2.28648	1.46467	2.62813	-0.156465	0.304256	-0.0971895	-0.299609	0.623088	0.832658	0.375527	0.752797	-0.652818	0.232436	0.172915	-2.16883	1.85557
colon	hypermutator	EX3622	-2.05667	1.02991	0.134313	3.33758	3.16821	4.37537	3.01546	2.88579	-0.452013	1.50009	1.30638	-2.53564	2.72595	2.89192	1.60924	3.13126	0.776187	1.12284	2.02503	-1.0377	1.17637
colon	hypermutator	EX1372	-0.923751	2.55881	1.14771	3.54271	2.50791	-0.0204415	2.76545	2.71097	1.00182	-0.135626	0.792536	-1.03035	1.97058	1.84093	1.60307	2.52034	-0.1841	0.678417	1.07706	-1.26041	0.138089
colon	hypermutator	EX3800	-1.56801	3.24228	1.62727	2.34578	0.610887	0.209741	0.352116	0.63095	1.02999	-0.0393219	0.77678	-2.26653	0.978009	0.806978	0.47729	0.715973	-0.263382	-0.0518064	0.0847287	-1.0045	0.141988
colon	hypermutator	EX4004	-1.45485	3.39596	2.00407	4.56756	6.59841	2.96779	5.89887	6.43932	0.862663	3.05622	0.447228	-2.00305	1.21689	5.53262	3.32466	6.77565	-0.154407	0.44019	0.162072	-2.76995	1.12611
colon	hypermutator	EX3692	-0.361525	1.26895	2.40197	5.65162	6.02215	2.79945	5.39271	6.23773	-0.130413	4.09473	0.156917	-0.985305	1.60382	5.82368	2.82859	6.1598	-0.131588	0.388227	0.406243	-1.23257	0.776807
colon	hypermutator	EX4298	-0.49397	1.72172	2.04513	2.67008	1.6987	1.91743	1.90872	2.01436	-0.320126	-2.36577	0.472294	-1.20715	1.09663	0.959381	1.40036	2.14334	0.163695	0.218932	0.284616	-0.184431	0.425018
colon	hypermutator	EX1400	-2.20167	2.66618	-0.268608	2.37136	0.584972	1.21815	1.39549	1.17196	1.63735	1.18014	0.591045	0.646495	1.33645	1.20481	1.02501	2.025	0.196245	0.598703	-0.0167961	-0.424825	0.393781
colon	hypermutator	EX1636	NA	NA	NA	NA	NA	NA	NA	NA	NA	NA	NA	NA	NA	NA	NA	NA	NA	NA	NA	NA	NA
colon	hypermutator	EX1010	0.313119	2.06792	1.17755	1.38126	0.595095	1.25702	0.943027	1.47066	-0.359528	0.166599	0.461871	0.223934	1.41719	1.04329	1.98642	0.637513	1.61842	0.474233	0.780457	0.952854	0.352593
colon	hypermutator	EX0446	-1.72155	4.8089	1.81373	1.80743	0.553719	0.243505	0.94457	1.08514	1.09223	-3.10519	0.259348	-1.65515	0.163452	0.234547	0.623173	1.28712	-0.980912	0.0332489	1.04249	-0.0291547	-0.108422
colon	hypermutator	EX3986	-2.25021	1.15164	0.845308	2.22932	1.67133	1.46982	1.72322	1.60426	-1.35656	1.22001	0.566282	-2.17703	1.70198	1.91273	1.84367	1.968	0.772599	0.451752	0.889412	-0.292327	0.701738
colon	hypermutator	EX1302	-1.77964	0.66091	-1.02089	2.84263	1.05408	3.90175	1.76138	2.35696	0.917321	-2.42626	0.303817	0.901768	1.41377	1.4283	0.678392	2.61325	0.272181	0.535226	0.0355883	-0.375078	0.339657
colon	hypermutator	EX1176	-0.528319	3.50947	1.77785	0.997616	0.575701	1.86424	0.91502	1.33663	0.693018	-1.13942	0.189082	-0.0107545	0.540303	0.601742	0.719972	0.909396	-0.183328	0.159335	0.182595	0.532179	0.233442
uterus	hypermutator	EX1296	0.336186	3.68122	0.365003	5.54379	6.26439	2.87009	6.35183	5.69867	-0.154643	1.97043	0.259006	-2.55066	2.15196	4.16246	2.97971	5.29347	-0.193544	0.184708	-0.142562	0.678254	1.14656
uterus	hypermutator	EX3498	-0.115713	0.885167	0.685007	3.93957	4.39207	2.36832	3.87494	4.40075	-2.43116	2.854	-0.11891	-2.61156	2.50539	3.63059	2.04046	3.81427	-0.828704	0.385468	0.592689	0.0980557	1.22221
uterus	hypermutator	EX3526	-3.1465	1.36359	0.57245	3.13157	3.36721	2.96484	4.39206	3.66393	-0.390417	-0.837621	0.879777	-2.98068	2.71765	3.84406	2.59259	4.71166	-0.29653	0.52695	-1.09434	-0.0017165	1.43543
liver	hypermutator	EX2664	-0.117528	1.32393	1.52166	3.96137	3.41921	1.00794	5.441	2.21684	-0.135375	2.10873	1.03604	-1.87499	-0.563064	1.90388	1.93201	4.3905	0.167845	0.455141	0.756553	-1.5279	-1.85705
liver metastasis	hypermutator	EX4486	0.337359	-0.147164	-2.13749	7.20536	5.98146	2.71997	5.38808	5.08533	-3.7624	4.52738	2.24214	-4.44111	2.30187	4.47494	3.32722	5.59759	0.107886	0.789457	2.6023	-1.0297	0.158171
lung	hypermutator	EX2468	-0.175143	0.391579	-0.153068	0.803653	1.66279	1.09491	1.69025	1.39197	-0.107803	0.590481	-0.149252	-2.33242	0.5589	1.26814	-0.0778899	1.49258	0.625549	0.284468	1.14778	0.0746607	0.19529
lung	hypermutator	EX4598	1.12542	0.200487	2.06608	5.92996	5.62643	2.61088	5.06308	3.83418	-2.14844	1.23822	-0.0764475	-1.35944	2.30342	3.13692	0.921444	4.87184	1.14904	-0.06003	0.23435	0.0761518	0.739195
lung	hypermutator	EX0754	0.400476	-2.29508	0.51249	5.16544	4.20168	2.67582	3.74621	4.88433	-2.02819	4.38907	1.16656	-0.490962	2.55178	3.19332	1.85991	4.7527	1.57266	0.422646	0.867807	-0.266348	1.24564
lung	hypermutator	EX2696	-0.301548	-4.34554	-1.43747	3.89601	4.56842	1.86455	3.12356	3.59372	-0.633356	1.56063	-0.522248	-0.917199	1.88575	3.75499	0.438966	3.39514	1.72429	0.38698	-0.0125475	-1.34309	0.694456
lung	hypermutator	EX3126	-0.313423	-0.669831	-0.601081	3.28734	2.94374	2.70566	2.07603	2.21592	-1.41283	0.112793	0.740465	-1.04252	1.79112	2.19307	1.15073	3.24644	0.955917	0.550126	0.706607	0.06987	0.656591
lung	hypermutator	EX3102	-0.244661	-2.46599	-0.595187	3.19881	3.28099	3.43463	2.64905	3.26199	-1.06029	2.51027	0.850118	-1.63119	1.42779	1.4317	1.27244	2.73925	0.852677	0.371639	0.475335	-0.788292	-0.0434494
lung	hypermutator	EX1988	0.498441	-1.57483	-2.53449	5.30792	6.4369	3.76236	5.3631	3.79556	-4.00984	2.16769	0.894159	-1.92946	2.25451	2.5	1.88895	4.39103	1.46267	0.432669	1.28971	-2.10101	-0.573521
lung	hypermutator	EX0656	-0.0916291	0.25985	2.98322	3.95447	3.09768	1.61026	3.04473	3.4776	-0.763053	0.70249	0.0454178	-1.81361	1.0845	1.55426	1.02601	3.26799	1.10311	-0.252126	-0.2241	-0.421625	0.416641
lung	hypermutator	EX3504	NA	NA	NA	NA	NA	NA	NA	NA	NA	NA	NA	NA	NA	NA	NA	NA	NA	NA	NA	NA	NA
lung	hypermutator	EX0082	-0.224805	3.29836	0.615832	3.60734	6.0068	-0.161118	4.49586	3.46231	-2.16648	0.618032	1.14222	-0.508984	3.00508	2.54034	0.598935	3.22827	0.504596	-0.197764	0.901466	-0.0379505	1.3821
other metasitasis	hypermutator	EX0562	0.635018	1.57894	0.334076	-0.583594	-0.531518	1.08126	-0.606291	-0.223146	-0.705009	1.2185	-0.0026302	-1.83979	0.110963	-0.845504	0.813277	0.543857	0.923882	-0.708222	0.829101	0.765689	-0.510688
other metasitasis	hypermutator	EX4600	NA	NA	NA	NA	NA	NA	NA	NA	NA	NA	NA	NA	NA	NA	NA	NA	NA	NA	NA	NA	NA
others	hypermutator	EX0432	-1.96849	3.21362	2.03215	2.91039	1.93491	2.79369	3.21076	3.26586	-2.36254	2.21442	0.681588	0.51697	1.47913	1.53512	1.8233	3.58795	0.190955	0.266003	0.463796	-0.681137	-0.0322794
ovary	hypermutator	EX0800	-0.764039	4.14653	3.98499	-1.11652	0.455589	-1.22554	1.39822	0.402067	-0.356896	4.44393	-0.0085879	-1.42076	0.349051	-0.0983038	0.538165	0.633296	-0.0933022	-0.136909	-0.512949	-0.624689	0.507378
skin	hypermutator	EX3632	0.995481	0.69248	-1.22252	2.80215	2.05272	4.26	4.1937	3.54417	-1.18063	3.68456	0.775979	-0.265509	2.6839	3.11303	1.77195	3.23164	0.674247	0.600841	0.585848	-0.438971	0.448815
skin	hypermutator	EX4538	NA	NA	NA	NA	NA	NA	NA	NA	NA	NA	NA	NA	NA	NA	NA	NA	NA	NA	NA	NA	NA
stomach	hypermutator	EX1544	-0.0323496	3.35697	0.958174	2.03862	0.283236	0.808264	0.837808	1.33329	1.62517	0.452312	0.858806	1.69697	1.20472	1.52974	0.721096	1.96816	-0.0143585	0.10185	-0.101514	-2.87653	0.485734
stomach	hypermutator	EX1696	-2.02803	5.72094	1.35924	1.38968	1.12632	1.30662	0.817689	1.47981	1.61097	-0.377126	0.983061	-1.05651	0.941063	1.76156	1.45564	1.95283	0.511508	0.222714	1.21115	-0.243563	-0.489473
stomach	hypermutator	EX2960	0.161994	0.59614	0.957561	-1.95341	-2.98464	-0.781799	-2.76601	-1.94949	2.3111	0.515451	-0.404793	2.78013	-1.75672	-1.67441	-0.433662	-2.01652	0.46515	-0.293524	0.371483	0.876204	0.241885
stomach	hypermutator	EX2084	-2.17207	0.869075	-0.986108	3.27796	2.11532	2.3904	3.21214	2.90551	0.893551	1.11949	1.18836	0.324795	1.87713	3.13742	0.691535	3.52029	-0.140919	0.127367	1.11459	0.431481	0.269264
stomach	hypermutator	EX0950	0.0566912	1.11806	-1.12567	2.67214	1.48937	0.95927	2.15978	3.43757	-0.86308	6.4239	1.45664	1.96546	1.1766	1.31629	1.00331	2.16829	0.456469	0.611799	1.75114	-0.574068	-0.30737
stomach	hypermutator	EX4210	0.0016656	1.32466	-1.37573	5.56811	1.19087	1.38018	3.96199	5.64195	1.3919	1.84227	1.59895	2.55116	3.58351	3.49938	2.39528	4.01517	0.228527	1.2576	1.64424	-0.503405	1.74434
stomach	hypermutator	EX0138	-1.59098	1.06111	-0.707917	1.3827	1.02293	1.65597	1.54791	1.5298	0.548527	3.60919	0.0503522	0.818359	0.269398	1.10737	-0.431781	1.19521	-0.0448089	0.388595	0.76629	0.301134	1.92554
stomach	hypermutator	EX3634	-1.43703	2.82334	0.850489	4.61291	3.00111	2.48802	3.0657	3.30181	0.479437	-0.200156	1.232	0.97802	2.68508	2.72093	2.14115	3.00412	-0.0585304	0.783575	1.18593	0.280076	0.992555
stomach	hypermutator	EX3864	-1.45025	3.66904	1.3081	2.99106	1.90382	2.61923	2.74843	3.67343	0.802728	0.872659	0.941602	1.07982	1.11904	2.46284	1.30006	2.75961	-0.264136	0.435717	0.878994	0.0554771	1.25321
stomach	hypermutator	EX1836	-1.21854	3.29953	1.37454	1.26401	1.28654	2.72501	1.52369	1.88346	0.912968	3.40278	1.1593	-0.569621	1.6775	2.3558	0.603019	2.49042	0.727852	0.751978	2.06263	0.384216	1.09125
stomach	hypermutator	EX0670	-1.91677	1.56183	-0.740417	1.57308	0.863998	3.29287	1.66525	1.41863	1.25366	2.16444	0.811293	-0.874588	1.33106	2.80003	0.824112	2.74273	-0.124026	0.693643	0.667183	-0.58493	0.344333
stomach	hypermutator	EX0328	-2.99879	2.51467	-1.21873	2.72049	1.7009	3.73434	2.78709	3.41291	0.0365724	-0.791187	0.704818	-2.78946	1.83174	2.59174	0.438067	3.19763	0.425994	0.768263	1.34662	0.094125	-0.0184222
stomach	hypermutator	EX2534	-1.66137	3.2928	0.908655	2.91121	1.14737	2.30997	2.81785	3.95902	1.06814	0.553162	0.920564	-0.373918	1.40059	1.34252	1.07369	1.893	-0.540507	0.345049	0.58633	-0.895008	1.23865
stomach	hypermutator	EX3670	-0.202255	-0.461664	-1.09461	1.10981	-0.0534172	0.743249	-0.28747	0.646511	0.100157	1.72006	0.340789	2.10417	0.297741	0.253865	0.0963711	0.427515	-0.038825	-0.0081375	0.902761	-0.620661	-0.17502
stomach	hypermutator	EX0938	-2.70439	0.152605	-1.6115	2.54122	2.87558	3.2863	2.88211	3.39177	0.221812	2.93592	1.01134	-1.58534	2.11604	2.51957	1.5859	3.32621	0.764063	0.635508	0.907802	-0.732562	0.170094
stomach	hypermutator	EX3780	-0.554071	3.40622	0.712548	1.87991	1.32181	1.95784	1.4452	1.94483	0.280715	2.33835	0.531824	-1.34965	1.01662	1.62845	0.539495	1.56856	0.152442	0.492428	0.451531	-0.193277	0.684011
stomach	hypermutator	EX0704	-1.61451	2.6458	-1.60399	4.17685	2.76295	2.42868	2.80537	2.5723	1.8595	0.708059	1.42009	-0.43272	1.5755	2.80191	0.324448	3.67624	0.190425	0.688391	1.79382	-0.347425	0.297408
stomach	hypermutator	EX3398	-1.39911	2.38784	0.614366	1.73233	1.1884	2.32104	1.75268	1.61885	-0.177526	0.439465	0.761658	-0.69728	0.701544	1.80503	0.0728259	1.29432	0.42843	0.441102	0.401487	-0.0634051	0.664992
stomach	hypermutator	EX3360	-2.0799	-0.153893	0.0238467	3.48771	3.60886	3.9704	3.12353	4.12324	-0.206283	0.622546	1.36953	-2.94787	2.72365	3.47946	2.43316	3.88926	0.773321	0.897308	1.77546	-0.0773502	0.890802
stomach	hypermutator	EX1462	-0.70307	2.23937	1.26267	2.43551	1.43511	1.92286	1.57014	2.27808	0.5354	1.05275	0.977546	-0.727101	1.1338	1.73096	0.883154	2.21126	0.0055147	0.39929	0.321094	-0.0520165	0.52025
stomach	hypermutator	EX1234	-1.83801	5.0779	0.859536	4.20188	1.82125	1.74004	3.02189	3.44463	0.980762	-0.291752	0.747824	-1.34332	2.39505	3.84787	1.42648	2.98658	-0.429068	0.718576	1.39046	0.0705729	1.2325
stomach	hypermutator	EX0008	0.166596	2.78831	2.84871	2.41631	2.62692	2.96953	2.40728	2.64392	-0.0230723	0.197719	1.07758	-3.45664	1.70603	2.2938	1.54117	2.93137	0.0236325	0.594019	0.524796	-0.858212	0.644054
stomach	hypermutator	EX4262	-2.50245	0.834196	-0.435579	0.491918	0.791498	1.58172	1.42281	1.0051	0.352824	3.12689	0.650589	-1.10029	0.295849	1.10618	0.397873	1.1616	0.119576	0.64315	1.42779	-1.41644	-0.394605
stomach	hypermutator	EX2942	-1.4717	1.64944	-0.172261	2.32672	0.665247	2.05457	1.36827	1.88198	0.234396	-0.620123	0.893243	-0.937798	1.43595	2.18202	0.336661	2.40072	0.447345	0.467514	0.817748	0.886169	1.08097
stomach	hypermutator	EX4392	0.187722	1.12482	0.0102677	0.993544	-1.5909	-0.752772	-0.125901	0.555642	2.3029	-0.798786	0.800977	3.00715	0.807915	-0.440516	-0.339541	0.154308	0.150991	0.14438	0.925887	0.707339	0.529648
stomach	hypermutator	EX0746	-3.84805	1.27528	-1.24094	5.84587	3.66097	4.08758	4.86547	4.89553	0.436621	1.93267	1.43457	-0.975059	3.89517	4.29158	1.78956	4.92005	0.681177	1.12145	2.53889	-0.872891	1.47186
stomach	hypermutator	EX0716	-0.466323	1.39906	-2.03086	1.07542	0.318678	-0.201432	0.912257	0.840661	1.65118	0.547226	0.45946	2.23962	0.0835542	1.88247	-0.767068	0.916061	-0.0532145	0.425852	0.867932	-0.0450344	1.00396
stomach	hypermutator	EX0566	-0.767248	3.29211	-0.12252	2.97105	1.17707	1.82652	1.42922	2.5722	1.42283	2.2045	0.649248	0.403601	1.0776	1.77619	0.858151	1.8869	-0.376503	0.173586	1.18951	0.102294	0.541537
stomach		EX3044	-2.71749	0.87836	-0.0416298	3.21068	3.30011	4.1124	2.93846	4.16908	-0.468839	2.83847	1.15947	1.0559	2.98726	3.73698	2.65065	4.06527	1.46386	0.908789	1.69131	-0.20638	0.882443
lung		EX3570	0.234762	-0.99116	-1.10521	4.01398	3.95699	1.47463	3.22559	3.38391	-1.81993	1.57319	0.636836	-0.415469	1.81994	2.57515	1.6046	4.0106	-0.335691	0.475699	0.369738	0.340372	1.26615
lung		EX4414	-0.190435	-1.97347	-0.366369	3.73826	4.28939	2.90083	3.98529	4.46418	-3.68309	3.06893	0.719367	-3.58235	2.17349	2.92654	2.20674	4.62875	1.54326	0.279399	0.734183	-0.46124	-0.419464
uterus		EX1576	-3.7708	-1.2409	-0.154098	5.61019	5.79003	2.59224	4.31875	6.28271	-3.00815	1.87983	-0.543368	-3.20137	1.9699	3.79353	2.27399	4.95206	-0.259938	0.39902	0.428172	2.24606	0.573982
skin		EX1466	0.749411	0.499846	-0.241907	3.48754	1.34721	3.24043	1.73994	3.26957	-1.57376	1.09479	1.59441	1.33478	2.17624	2.06583	1.54193	2.15472	0.274177	0.494147	0.78077	-0.0645323	0.0185099
lung		EX3260	-0.30943	-2.37431	-0.29808	2.09701	2.43183	-0.238301	2.26171	2.36264	-2.38118	1.0552	-0.0238419	-1.60504	1.33162	1.61447	1.40062	2.87133	0.420163	-0.23171	0.609494	-1.25272	0.185981
lung		EX1184	-0.590676	-0.533782	-3.04894	5.71423	6.09402	3.8742	4.55033	5.70324	-1.76714	0.705003	1.29717	-1.35281	2.68853	4.04994	1.28775	4.35276	1.03019	0.478375	0.794625	-0.817951	-0.0915928
lung		EX3144	NA	NA	NA	NA	NA	NA	NA	NA	NA	NA	NA	NA	NA	NA	NA	NA	NA	NA	NA	NA	NA
lung		EX1520	0.370136	0.31999	1.38982	7.06847	5.19223	1.04981	4.7962	6.49219	-3.6237	0.998982	1.00538	-1.23285	2.47162	3.29195	1.97082	4.7209	0.588237	0.635167	0.66247	-0.379625	0.75885
stomach		EX2356	-0.369922	2.8129	0.0532598	4.64531	2.64432	2.85627	3.5547	4.66436	2.0634	-0.154097	1.09314	0.376446	2.47859	4.50861	1.77048	5.11022	-0.569196	0.628018	1.61386	-0.172073	1.43562
liver		EX0546	0.271011	-0.57364	-0.879585	6.07844	5.70428	3.42448	4.80576	3.55725	2.97371	0.611552	1.00818	-3.18585	2.11171	4.10801	1.93186	4.4576	0.0546279	0.759982	1.83954	-0.223375	-0.855213
head&neck		EX1976	-1.33291	2.66704	1.92348	0.641686	1.10278	0.798856	2.06306	1.34862	-0.386526	1.77661	0.131489	-1.21917	0.591069	0.776947	0.846449	1.16855	0.349484	0.180875	-0.249288	1.2101	0.925213
lung		EX3944	-0.331531	-1.3619	-0.701827	2.89935	5.13396	3.11557	3.3891	3.05535	-2.42426	1.83172	0.448994	-1.48746	2.21917	1.92946	0.59383	3.2874	0.541672	0.080986	0.155715	-2.68777	0.0178891
lung		EX2556	-0.317094	-2.72061	-1.7984	5.68274	7.56528	4.25103	4.54638	4.80792	-1.60616	2.86568	1.1316	-2.67312	2.96983	4.26798	1.61985	5.50515	0.155391	0.713567	1.62337	-1.67557	0.168883
skin		EX2472	-0.642757	1.95835	-1.2294	-0.142781	-0.757267	2.20101	-1.15884	0.530532	-1.66286	-0.927068	1.80728	0.0179539	0.5606	1.42279	-0.955209	3.31783	0.935467	0.273655	0.042757	-2.14256	-2.67169
stomach		EX3830	0.221251	2.84871	-0.530465	3.05817	3.09272	0.77206	1.92339	3.36168	0.595511	3.85947	0.749663	-0.0200978	2.22242	3.23552	2.37349	2.9016	0.966504	0.574877	-0.414211	-1.24255	0.466723
others		EX0500	0.478553	1.24965	1.18965	2.9023	1.97639	2.50846	2.34413	1.96445	-1.26851	4.07651	0.866928	0.680298	2.01574	2.23136	1.58361	2.3831	-0.49913	0.433592	1.13327	-0.315187	-0.138644
uterus		EX3598	-2.80972	0.0640263	1.1587	4.60441	4.10853	1.6389	2.02148	4.91859	-5.16316	3.34573	-0.3737	-4.11942	1.02787	2.54579	0.831002	2.8804	-0.278987	-0.217352	0.199728	2.16873	0.619827
lung		EX1212	0.284263	-2.52609	-0.666931	5.59093	4.58845	2.12616	3.4511	3.67976	-2.32109	0.636874	1.04059	-1.57828	2.10207	3.29762	1.2047	4.95865	1.46435	0.490576	1.14665	-1.22183	0.406108
colon		EX2306	0.265429	1.33463	-0.247705	3.29904	2.36713	2.33577	2.71176	2.64082	0.424602	1.63119	1.29647	-2.40885	1.75305	1.16294	1.90151	1.72442	-0.21274	0.350917	1.70242	-0.63148	0.526761
lung		EX3312	-0.177486	0.133275	1.50389	4.81804	5.20824	0.180883	5.17285	4.86874	-1.20796	0.613423	0.309612	-2.78149	1.81328	2.40667	1.01013	4.99088	0.675368	-0.013198	0.0608817	-1.54438	-0.105756
lung		EX0864	-0.308158	1.82838	2.63376	3.92272	3.06241	2.96558	3.70054	3.11712	-1.35453	3.47465	1.23094	-2.27025	2.37287	2.02496	0.672282	3.77494	1.16977	0.074996	0.291597	-0.415382	0.493376
lung		EX1200	-0.375075	3.25347	1.15774	4.50237	4.36843	3.16814	4.39583	3.96041	-1.35422	1.12336	0.101364	-1.54654	1.8665	2.36917	1.05758	3.61807	0.398906	0.421316	1.20031	-0.643689	0.362086
lung		EX1522	-0.224331	-0.259831	-0.895436	6.98762	5.54496	3.23598	2.74344	4.83725	-1.19112	2.85346	1.49349	-2.16696	3.09723	4.00934	1.85779	5.41216	1.10805	0.851391	3.33479	-1.37781	0.26758
stomach		EX1560	-1.97161	1.59551	-1.18628	2.78008	2.78171	3.19706	2.66318	2.62399	0.302872	3.04255	0.807285	-2.27542	1.55203	2.90846	1.19257	3.35358	0.972364	0.819566	0.990271	-0.682003	0.675691
stomach		EX1250	-0.406362	3.01376	-0.100389	2.2587	1.77253	1.21998	2.09251	2.48556	0.666437	0.287067	0.479898	1.05935	1.8912	2.14749	1.33711	2.96763	-0.0608005	-0.018401	0.364211	0.468089	0.484959
lung		EX1750	-0.0440377	-0.170172	0.536091	5.75737	3.55437	3.25804	4.65514	4.03033	-1.83824	2.06459	0.748307	-1.56559	2.43252	4.19423	0.816131	3.51328	2.25971	0.0917903	-0.221553	-0.953207	0.415595
lung		EX3130	-0.58196	-1.73493	-0.386301	5.07332	5.07719	3.83049	3.69224	5.37621	-1.73227	1.51281	1.46152	-3.53115	2.75133	3.58488	0.873888	4.67402	1.45396	0.907202	0.771726	-1.23449	0.616178
lung		EX0092	-0.235734	-2.20922	-1.02166	6.94712	7.04128	2.63909	5.98491	6.45044	-3.58032	2.14877	1.36937	-3.47985	3.2885	6.06769	1.76263	7.61307	1.65798	0.246376	1.43331	-1.23558	0.747815
colon		EX0684	-0.380016	4.83923	0.852109	2.43424	4.86566	2.04764	6.58727	6.72032	0.481507	3.04282	-0.452412	-0.524464	0.665777	4.0711	1.95046	3.9388	0.157923	-0.367263	0.0554161	0.041918	0.693125
stomach		EX3756	-0.441184	0.469421	0.00094509	3.25875	2.35503	4.31712	2.47321	4.19709	-1.04793	1.80046	0.913587	-2.44643	2.49263	3.73009	3.09275	3.30837	0.102266	-0.099109	0.961829	0.312359	1.30445
head&neck		EX1644	NA	NA	NA	NA	NA	NA	NA	NA	NA	NA	NA	NA	NA	NA	NA	NA	NA	NA	NA	NA	NA
lung		EX1058	-0.560135	-0.67579	-0.392469	2.6693	4.65648	4.36683	3.45661	4.59493	-2.61543	1.86712	1.34066	-0.990235	3.21655	3.56829	0.877996	5.09036	0.56396	0.593609	1.58058	-1.04593	0.0502663
esophagus		EX4482	0.433429	-1.33495	-0.121895	1.32418	1.38223	2.88903	2.35624	3.10951	-1.44572	1.70349	0.496212	-2.52414	0.467843	-0.40474	1.21433	2.08059	0.135448	-0.642484	0.322962	-0.67937	0.0221114
lung		EX0860	-0.248421	0.316636	0.571661	3.07951	4.30017	1.08294	4.82254	5.45988	-0.52493	1.45074	0.803789	-1.19577	1.88735	3.40494	0.75073	4.3298	0.584661	1.03511	0.373702	-0.257275	0.133001
lung		EX0712	-0.128894	2.57347	-0.870049	4.04668	4.08082	1.75981	4.51854	5.74006	-1.91731	-0.089263	1.15557	-1.46465	1.84685	2.86322	1.03646	3.35351	-0.213962	0.658785	0.756503	-1.30921	0.692196
stomach		EX1364-2	0.826982	1.47764	-1.05204	2.19971	2.6102	0.286845	2.35674	2.55111	-0.229827	-0.850257	0.875898	-1.87824	2.14697	1.50035	1.3274	3.20282	0.958261	0.520484	1.18432	-1.40701	1.06604
lung		EX4188	-0.781534	-1.84432	-0.823342	3.91061	5.11854	4.3323	4.86338	4.44568	-2.20842	1.80572	1.13999	-2.13526	2.43447	3.13864	2.03322	5.22935	0.838415	0.780421	1.7654	0.016848	0.244287
lung		EX2024	-0.0523042	-0.286079	-0.794888	1.15484	1.36365	-0.170776	1.70264	2.17737	-2.16171	0.62316	-0.274012	-0.99286	-0.137821	0.807839	0.349866	1.10576	0.0770964	0.238882	-0.17459	-0.763509	0.366105
liver		EX2738	0.416471	0.92813	-0.5997	6.24606	5.45641	3.00705	5.32372	5.87659	-3.76776	4.66327	1.89063	-4.36284	1.45193	4.14367	3.29529	6.04291	0.271562	-0.408114	0.967024	-0.119561	-0.671869
lung		EX1674	-0.385371	-2.75168	-1.1027	4.80697	6.07791	5.23204	4.2312	5.01507	-2.2103	3.27086	1.22618	-3.57764	2.45095	3.39791	0.830994	5.22671	0.37384	0.74753	2.0398	-1.26916	0.0861159
lung		EX4258	-1.00517	-3.59405	-1.07596	4.5086	6.21345	3.19773	4.49754	5.26763	-1.219	0.477793	0.70448	-3.2659	1.05005	2.69234	1.29255	5.06031	0.97936	-0.505463	1.43622	0.143904	-0.31523
lung		EX2478	-0.741826	-0.808983	-1.54936	3.35436	6.79032	4.21148	3.85166	5.40257	-1.27094	2.21265	1.52501	-1.6795	3.00413	5.51658	2.56783	3.78728	0.730947	0.731364	0.864925	-0.631762	-0.116529
head&neck		EX0708	0.0949058	2.64636	2.10007	0.947583	0.446061	-0.154161	1.16351	1.22031	1.19782	0.239315	0.536323	0.0813046	0.371359	1.29689	0.970868	0.930539	-0.0703931	0.66286	0.185076	-0.486849	0.787629
lung		EX1866	-0.641418	2.11197	-1.26959	4.5748	3.85566	2.72517	3.83786	4.25238	-1.37709	2.20407	1.32523	-1.99486	2.47949	3.55332	0.850172	3.6475	1.01077	0.538381	1.51414	-1.25896	-0.0293574
head&neck		EX1924	0.34411	4.48098	1.79804	1.46617	0.926441	1.28084	1.68789	1.71064	-2.46728	1.92034	0.129862	-2.65347	1.02008	1.07116	1.13625	1.09569	0.567307	0.181248	-0.484996	0.886801	0.617307
head&neck		EX0326	0.0857715	3.09666	1.79524	1.02008	0.742454	0.176678	2.24964	1.35681	3.47231	2.89909	0.712425	-0.736651	0.817867	1.58018	0.675148	1.16994	0.951423	0.278632	1.24459	1.57258	1.08471
lung		EX2414	-0.472946	0.7848	1.28023	3.44802	4.16117	2.76972	2.4613	3.36284	-1.82958	-0.757717	0.405477	-2.7004	1.5554	2.18427	2.14128	3.45913	-0.0326462	-0.221985	0.681578	0.110129	0.613678
lung		EX1258	-0.048359	-1.49251	-0.187494	4.93086	5.79004	1.24691	4.54342	2.96791	-1.08518	-0.0633392	-0.0604096	-0.519857	1.1925	2.09969	2.06783	4.18106	1.79295	0.0842717	0.632223	-0.105996	0.764827
lung		EX2434	-0.291787	0.502557	0.294246	2.20365	2.4609	0.537228	1.74556	2.31696	0.41573	-0.216803	0.638413	-0.642027	0.658275	2.5316	0.693396	2.17724	0.150463	0.251181	0.33821	-0.699648	0.258362
lung		EX0420	0.0688916	-1.70485	-1.26711	4.69336	3.89491	3.31863	3.06514	3.11445	-1.65191	2.21246	1.29915	-3.62647	2.62348	3.53417	1.52379	3.26028	0.928364	0.672285	1.73927	-0.734259	0.62757
colon		EX1558	-0.731472	3.30521	1.4093	5.88895	6.19053	2.97811	5.9548	7.1327	-2.39991	0.92132	0.979906	0.391601	-1.1128	6.41327	4.58796	6.6525	0.125208	0.457263	1.36697	-1.14883	2.03744
liver metastasis		EX0542B	-1.89091	4.97951	1.45007	6.34171	5.54419	4.16634	4.63962	4.80806	-1.69626	5.58245	1.65652	-3.7519	2.48931	3.21939	1.12695	5.24813	0.120789	0.26147	1.03271	-1.00451	0.402338
lung		EX0690	-0.820287	-1.05395	-0.236366	4.09136	6.22632	3.74366	4.81892	3.86432	-2.16335	2.38353	1.3836	-2.89789	2.81921	5.11205	2.13869	5.38909	0.952337	0.802347	0.647306	-0.916492	0.299108
head&neck		EX3932	-0.0571976	3.90828	2.47504	1.11226	2.27497	2.32504	2.81603	2.56386	0.649311	3.42759	-0.19744	-2.24728	1.7047	2.3485	2.22078	2.15526	0.391428	0.880196	0.931427	0.852375	0.496417
colon		EX0630	-0.337233	1.28235	1.69781	3.98479	2.59157	2.44256	2.50262	2.78536	0.105154	0.38805	1.22597	-0.771525	1.90324	1.5069	2.17858	2.5462	0.060605	0.70767	1.28781	-0.259736	0.994656
head&neck		EX1064	0.260542	4.46234	1.14463	3.96605	2.91699	2.66349	4.35423	4.10505	-0.129902	3.21106	1.02471	-1.40287	2.40507	3.52079	2.37291	3.70811	-0.184074	1.24986	0.46279	0.391289	0.381898
brain		EX0414	NA	NA	NA	NA	NA	NA	NA	NA	NA	NA	NA	NA	NA	NA	NA	NA	NA	NA	NA	NA	NA
stomach		EX3458	-1.18096	2.75567	-0.56482	2.3994	1.33017	2.39284	1.64208	1.65152	0.632703	0.0086813	0.0186873	-1.36269	0.735359	1.77569	0.606436	2.39486	0.522763	0.887622	1.65688	-0.203854	0.596011
stomach		EX3314	-0.0972662	3.45378	1.73503	3.62667	1.28101	2.15457	2.2729	3.17458	-0.258194	1.26174	1.19396	-0.896755	2.37846	3.46163	2.61197	3.07559	0.141714	0.433502	1.28085	0.218649	0.852708
head&neck		EX4066	0.394809	4.0677	0.567623	3.42121	2.78301	2.21349	4.51576	3.59688	1.79669	3.47427	0.941098	-1.05071	1.99257	2.99774	2.21035	3.6215	0.834412	0.991404	0.822475	-1.06751	2.02777
lung		EX2996	-0.101108	-1.31707	-0.598094	2.68091	4.22645	4.46345	3.86606	3.77766	-1.37749	3.20964	0.939167	-2.59837	2.64101	2.8766	0.772207	4.70434	0.745868	0.258452	1.27093	-0.993541	-0.372922
stomach		EX0048	0.515286	-1.81996	-1.43585	2.23433	1.71452	2.33847	2.56267	2.68895	-0.628003	2.1696	0.871282	-0.0947714	1.40182	1.24361	0.881167	2.95457	1.7862	0.0752304	0.655264	-1.19467	0.0157733
liver metastasis		EX3698	-0.24717	1.15805	-1.16402	5.3202	5.9488	1.63885	5.3049	5.27805	-1.53095	4.26964	1.76585	-2.3097	1.82264	4.17815	3.94108	5.62805	-0.0617051	0.283813	1.88573	0.436407	-0.338879
head&neck		EX0362	0.540445	2.24206	2.26507	4.73916	7.62945	3.57272	5.38384	5.57609	1.49538	4.40299	2.56171	-4.99708	3.52959	4.70216	4.36167	7.39148	1.22607	1.1128	1.91415	-0.546366	0.586313
lung		EX1172	0.074853	0.13826	1.40544	0.793646	1.90687	-0.4907	1.13932	1.8867	0.0348465	0.830142	0.117481	0.248665	0.0623354	0.248598	0.0417957	0.9016	-0.277205	0.100378	0.238016	-0.170149	-0.0905213
lung		EX1706	-0.471313	-1.02465	-0.488811	3.95205	3.41308	3.39071	3.93631	3.88988	-1.18529	1.34776	0.757994	-2.7377	2.87213	3.78837	1.12857	4.83157	1.33877	0.760824	2.10215	-0.891931	0.752215
lung		EX0454	0.562631	-3.01734	0.344532	6.4406	6.98691	3.64493	7.65504	4.54395	-2.52683	1.95071	0.392197	-2.88472	3.40853	3.0595	2.54239	6.26677	1.59304	0.036709	0.380337	-0.566466	0.250532
colon		EX3362	-1.04221	0.551002	-0.0613232	3.98673	5.87094	1.67562	5.0397	4.39829	-0.790986	4.43346	0.6903	-0.205862	2.00107	3.75656	3.54265	3.83829	0.860371	-0.326908	1.29555	-0.519824	1.78266
liver metastasis		EX2288	-0.0323434	-0.927728	-1.21102	5.44128	5.09156	0.251136	4.68716	2.49775	-1.18038	3.12817	1.5379	-1.28414	2.58753	3.94487	2.09098	5.35105	0.251217	0.384583	0.996586	-0.658162	-0.252094
lung		EX3530	-0.0811319	-1.72786	-0.0857382	4.25134	6.41898	3.69823	6.59123	5.77742	-1.29478	1.1479	1.23793	-3.03945	3.25103	3.80558	2.04936	5.3865	1.63898	0.967968	2.47794	-1.64861	0.647897
colon		EX1992	0.103866	0.709063	-0.127224	2.79501	1.37476	1.60708	0.963559	2.19831	0.109759	-3.28719	1.45327	-0.342172	2.13102	1.65105	1.72819	2.45845	-0.286795	0.894393	1.164	-0.183907	0.574844
liver metastasis		EX0130	NA	NA	NA	NA	NA	NA	NA	NA	NA	NA	NA	NA	NA	NA	NA	NA	NA	NA	NA	NA	NA
colon		EX3690	NA	NA	NA	NA	NA	NA	NA	NA	NA	NA	NA	NA	NA	NA	NA	NA	NA	NA	NA	NA	NA
head&neck		EX2968	NA	NA	NA	NA	NA	NA	NA	NA	NA	NA	NA	NA	NA	NA	NA	NA	NA	NA	NA	NA	NA
lung		EX0722	-0.242588	-0.82862	-1.25194	2.69814	2.93795	3.87713	4.0982	3.7694	-1.52361	0.354592	1.2684	-2.25984	2.84754	2.8072	2.00778	4.15592	0.886742	0.325467	1.40975	-0.17899	0.903523
liver		EX1068	0.441501	-2.07161	-0.229885	4.19098	2.26534	-1.88592	2.03643	2.87368	-0.206443	0.759885	0.926823	-1.02884	2.2429	2.46577	2.06508	3.45665	0.433166	0.217287	0.678363	2.11537	-0.804442
lung		EX1408	-0.652407	-0.0389151	-0.321623	6.50047	5.92229	3.49538	5.69545	7.59491	-1.00108	2.46538	1.24435	-1.73232	1.48023	3.36552	0.907323	5.82742	1.9935	0.226734	1.37953	-0.19218	0.242221
head&neck		EX0066	0.442972	0.767771	-0.767264	3.17195	3.12574	3.01221	4.54985	3.5744	-1.70283	1.43708	-0.0006561	-0.547729	2.67	3.25436	2.44942	2.55964	0.694028	0.319152	0.495409	0.641935	0.441408
brain		EX0586	NA	NA	NA	NA	NA	NA	NA	NA	NA	NA	NA	NA	NA	NA	NA	NA	NA	NA	NA	NA	NA
head&neck		EX1284	-0.366881	0.614728	-0.30063	6.49622	4.09428	0.363384	4.63509	4.009	-1.79008	2.43293	1.56213	-1.15786	1.9065	3.08043	2.39293	3.74171	-0.787121	-0.032224	0.561578	-0.975229	1.70701
lung		EX4608	-0.437371	-0.83829	0.5214	4.23459	4.16257	2.14689	3.66967	3.98712	-1.72416	0.819472	0.866735	-1.84397	1.82656	3.53295	1.31522	4.28489	1.06525	0.564056	0.748344	0.308599	-0.0520215
head&neck		EX0882	-1.18649	1.6849	1.91583	6.66117	6.36719	1.92788	5.60636	6.16377	0.754007	4.17603	0.761645	-2.0269	1.8559	4.42883	3.31883	6.98898	-1.39782	0.498534	-0.0168052	-0.536375	2.21683
colon		EX4352	-0.0118837	2.60056	3.34897	1.29017	1.08664	1.39338	1.29531	1.46389	-0.853386	-0.902637	0.224464	0.567138	0.802791	0.566193	1.12733	1.16799	-0.643099	0.0468531	0.431185	0.0309173	0.0271373
lung		EX0686	0.35647	-4.45194	-0.261117	3.16105	7.83171	2.48116	5.8636	4.93869	-2.48491	3.89445	1.48218	-1.98575	4.45897	5.44405	4.1713	6.05909	1.75084	0.408922	1.52033	-1.17491	0.222812
others		EX1260	0.292513	0.0327969	1.09836	3.90543	3.2622	3.28732	1.75002	2.22091	-0.513257	1.75172	0.516358	-0.0994692	2.65932	2.05937	1.13182	2.66504	0.0111737	0.648671	0.999567	1.28417	-0.23303
lung		EX3898	-0.354717	0.875257	0.65205	6.19192	6.0317	2.71521	3.34251	4.37921	-0.52776	0.664655	1.39475	-0.723665	2.70054	4.71129	2.22956	5.05116	0.524575	0.848537	1.34822	-1.38567	0.395676
lung		EX1536	-0.778953	0.866373	0.54001	2.48535	3.78229	2.69716	2.98011	2.44059	-1.99309	-1.63218	1.5237	-0.941093	1.8735	2.65657	0.433593	4.02265	0.486751	0.469441	1.00617	0.24205	-0.218285
colon		EX3100	-0.072669	1.74323	-0.218241	1.98858	1.04507	0.784153	1.15036	2.41688	-0.221341	2.78939	0.922899	-1.90155	1.19041	0.481485	2.01323	1.01672	0.14452	0.294651	0.669434	0.0819273	0.623268
lung		EX1638	-0.362295	-0.368386	0.372182	3.31702	3.11618	1.72912	3.03068	2.79496	-2.05831	0.0502119	0.141519	-3.24575	2.33498	1.2815	1.02293	2.46096	0.566659	-0.0030003	0.396197	-0.43817	-0.144951
stomach		EX3120	-0.124215	1.17886	1.48088	5.49621	7.00638	3.5026	5.02501	5.75988	-0.418906	2.30589	1.18017	-1.8627	1.74465	3.1567	4.1998	5.42751	-0.195829	-0.124736	1.87266	-0.461185	1.15477
lung		EX3580	-0.232815	-1.01645	-0.543964	2.13219	1.6201	1.27572	1.50626	1.85154	-2.40016	0.314109	0.0579223	-1.6055	-0.117517	0.751508	0.012558	2.10694	0.649829	0.428223	0.565534	0.202514	0.0898815
colon		EX4318	-0.765856	1.5052	0.915293	5.05229	6.05595	3.3283	5.04307	4.07934	-0.831296	1.13834	0.647075	-0.778497	2.00134	4.73226	3.99416	5.02225	0.492937	0.0545837	1.9576	0.188119	0.506082
stomach		EX0338	0.873811	2.91338	0.682417	2.55787	2.14079	1.61448	2.67544	2.27328	-0.0869398	1.26167	0.885467	-0.945161	1.76898	2.0956	1.78803	2.76005	-0.132956	0.671223	1.30455	-0.465737	1.27152
liver		EX1162	0.235411	0.508661	0.578647	3.74478	4.2094	0.683652	1.76116	3.849	-1.54711	2.55868	0.647533	-0.655591	2.79842	2.59465	2.01399	3.10447	0.260589	0.197201	2.47341	0.441893	-0.492619
head&neck		EX4022	NA	NA	NA	NA	NA	NA	NA	NA	NA	NA	NA	NA	NA	NA	NA	NA	NA	NA	NA	NA	NA
breast		EX0286	0.228797	5.17085	3.69219	6.18188	6.74866	2.27104	6.04853	7.78492	-1.86638	3.28514	1.81453	-2.77686	2.35527	4.27399	4.57668	6.51319	1.13418	0.0407323	1.31245	-1.68058	0.95671
stomach		EX1864	-0.27637	1.54974	-0.960064	4.47389	2.30072	2.74634	3.04702	3.87188	1.37218	2.39932	0.0063883	0.0119777	2.02101	3.18461	2.45067	3.70456	-0.321129	0.659034	2.27685	-0.365294	0.354847
liver metastasis		EX4520	-0.0649681	-0.157753	-2.54304	4.70022	4.25217	3.4353	4.40532	3.81097	-1.58222	4.02965	1.86359	-5.29404	1.93478	4.07492	3.53343	4.1479	0.58951	0.482017	2.17795	-1.522	0.315033
colon		EX3028	0.0791321	3.03387	1.49953	2.81022	2.66261	3.06398	2.47666	2.49651	0.671501	2.55699	1.16706	-1.32354	1.59645	1.69577	2.11284	2.38605	1.23636	0.420417	1.35899	-0.799135	0.440493
stomach		EX4618	0.693226	2.2353	0.615791	2.39747	2.84373	2.25396	2.8123	2.42969	1.033	3.06382	0.934218	0.00015066	2.32569	3.15335	0.928214	4.34047	0.132264	0.248	0.566237	-0.473886	-0.113286
head&neck		EX1670	0.725144	1.83057	0.185438	3.37233	3.09329	3.17439	3.51638	4.5607	-1.30648	2.9078	1.29378	-2.97116	2.75755	3.47281	3.478	2.84939	0.716008	0.731964	0.91066	-1.154	1.46139
lung		EX2740	-0.281856	-2.28465	-0.877183	3.13086	3.66095	1.88833	2.40096	3.89777	-2.48346	1.07483	0.837233	-0.501744	1.15057	1.56209	0.364337	1.19391	0.65107	-0.328647	1.81011	0.571439	-0.258208
colon		EX2770	0.350649	1.15511	-0.294421	2.21123	1.28614	1.75223	1.77842	1.94944	-0.153474	-0.801835	1.08983	-1.79357	1.60341	1.5736	1.46278	1.70819	-0.319437	0.624928	0.917919	-0.131157	-0.142086
colon		EX0296	-0.0350294	2.3098	0.224488	2.58027	0.851784	1.63553	-0.185594	2.40488	-0.35879	0.637271	0.205146	1.86369	0.523383	0.152133	1.69924	0.924574	0.134951	-0.0041444	0.646784	0.248934	0.148105
other metasitasis		EX2466	NA	NA	NA	NA	NA	NA	NA	NA	NA	NA	NA	NA	NA	NA	NA	NA	NA	NA	NA	NA	NA
lung		EX3774	-0.0578031	1.73338	0.241063	5.81058	6.21785	4.06073	5.55073	5.24324	-1.22354	3.78721	1.36655	-0.659287	3.29306	4.20707	3.84451	6.11385	2.12401	1.43275	1.52183	0.494632	1.24901
lung		EX3088	-0.566917	2.43363	-0.0440235	6.89896	4.28278	1.06714	3.69472	5.26802	-1.71289	1.16628	0.603125	-0.256885	1.68911	3.20166	1.73291	3.15275	0.219781	0.81657	0.713011	-1.00331	1.79496
breast		EX2436	0.445951	1.45369	0.605441	6.78425	5.94557	3.13537	4.38373	5.40963	-2.59963	4.04067	1.07034	-2.33926	0.991841	4.02081	1.95728	4.85991	0.519548	0.960782	0.771232	0.418253	-0.147717
colon		EX3602	0.136983	1.7962	-0.343228	2.63669	2.45431	2.71468	2.47221	2.51422	0.36564	0.644489	1.59577	-2.12396	2.60492	2.1576	1.84553	2.57863	1.863	0.987392	1.21554	-0.511947	0.573939
head&neck		EX2494	-0.305193	1.04715	1.01168	4.72548	6.12529	3.54244	5.00311	5.79718	0.082366	2.53953	0.697175	-1.45646	2.68539	4.68464	3.90722	5.35648	0.145629	0.430914	1.44499	-0.314303	0.705381
liver		EX2168	0.14335	-2.18492	-1.34771	3.38387	5.15305	0.02317	3.50971	2.95989	-1.00181	-0.146447	0.658978	-1.58228	1.35657	1.91917	1.18914	2.61524	0.197249	0.797199	0.875747	-0.508939	0.539871
head&neck		EX4072	0.818558	1.45953	1.97114	0.881977	1.61991	3.23104	2.07103	1.39905	-0.251022	1.51574	0.373482	0.0917816	1.44446	1.21847	2.49394	1.96174	1.27318	1.20549	0.465494	-0.678348	0.353644
liver		EX2028	0.885819	-2.1465	-1.26929	1.85089	2.05169	-0.367671	1.42797	0.860454	-1.25178	0.312745	0.831416	-0.89076	1.11966	0.391505	-0.626215	1.12762	0.503818	0.238534	0.637443	0.891453	-0.699528
liver		EX2156	0.67137	-1.03166	0.0430474	5.20461	4.95583	2.13523	3.35879	3.51624	-3.10384	2.99907	1.54662	-1.38878	3.22828	4.3572	2.10155	5.78391	-0.557392	0.992876	1.74238	-0.0252046	-1.42307
colon		EX3660	0.462139	1.25473	0.253211	0.836754	1.23333	0.242259	1.16245	1.09878	0.379817	-1.56632	0.628004	-1.27989	1.11147	0.534251	1.631	1.82396	0.617807	0.610235	0.978708	-0.0022656	0.284366
lung		EX3106	-0.474309	-0.219365	0.477853	4.86049	6.02533	3.62809	5.07566	5.18782	0.58369	0.637943	0.705046	-0.628067	2.33203	4.54721	2.92306	5.05275	0.701234	0.841635	1.56076	-1.53882	0.350378
colon		EX3202	0.274633	-1.89402	-0.0464601	1.47548	0.276447	0.171586	1.39842	1.35117	-0.441759	2.23861	0.444187	-0.664917	1.24463	0.576411	1.7465	1.36579	0.143249	0.518113	0.819015	-0.323882	0.292851
head&neck		EX4098	0.0747099	3.5971	2.27075	0.846094	0.654628	0.172339	1.05203	0.969117	0.0680018	1.9955	0.012228	-1.80403	0.587919	0.646673	0.919126	1.38248	0.51649	0.19349	0.258285	-0.0130597	0.422598
colon		EX1570	-0.118501	1.92759	-0.698267	2.09433	0.95925	0.687829	0.354819	1.9754	0.288361	0.163765	0.359488	0.0595484	1.02902	-0.118296	1.77348	0.777815	-0.362947	0.11489	1.19154	0.289033	0.773767
lung		EX2934	-0.245548	-1.51267	0.544785	3.11013	5.7263	3.46938	3.74587	3.60619	-2.33949	-0.0302591	0.683836	-1.55678	1.97106	3.51333	0.850725	4.55111	2.13825	0.495517	0.999143	-0.242464	0.408372
lung		EX0942	-0.3226	-0.144828	0.94138	4.02612	4.10786	3.51425	4.29386	4.35276	-2.0302	3.15389	2.70462	-3.73022	2.66866	3.56635	1.76308	4.0453	0.372524	0.272474	1.61628	-0.687625	-0.0576706
lung		EX0776	-0.325563	0.297322	0.366684	5.3832	5.60087	3.11346	5.24888	4.91194	-0.661248	1.91461	0.493054	-1.58608	1.57223	3.53506	2.00473	4.9258	0.857293	0.39006	1.79882	-0.320631	-0.306526
stomach		EX2542	-0.0471774	3.45112	1.41498	6.11789	2.91385	2.80794	4.75768	5.46537	1.65157	2.96958	1.29765	2.08731	3.28494	3.81037	1.51715	5.05589	-0.31473	0.762966	2.13071	-0.333262	1.44404
lung		EX0498	-0.222207	-2.74182	0.304867	3.22546	3.74861	4.40381	3.49672	3.54699	-2.23265	1.88575	0.730061	-3.57521	2.59153	2.71394	1.68617	3.05507	1.0403	-0.0030185	1.36319	-0.582016	0.0866203
colon		EX1788	-0.635814	3.4117	-1.71077	1.54517	0.678495	2.49155	0.738747	0.717818	0.530751	2.47578	0.29168	0.224011	0.644172	0.803339	1.17344	1.47945	-0.300516	-0.0092757	0.224998	0.929658	1.64571
lung		EX4152	-0.729979	1.06607	-0.0266104	4.32591	4.63285	2.90495	3.08992	4.81008	-0.726185	1.47896	1.47201	-1.19341	1.55736	3.78637	0.415545	4.5296	0.719724	0.801541	1.82744	-1.26964	-0.48763
lung		EX4340	0.156452	-0.527278	1.92381	2.52155	4.21433	0.0976293	3.11656	3.95137	-1.38491	0.157473	-0.133529	-0.58176	0.41535	1.35315	1.6602	2.93723	0.624706	-0.212909	0.0800395	-0.469488	0.0757823
head&neck		EX0974	NA	NA	NA	NA	NA	NA	NA	NA	NA	NA	NA	NA	NA	NA	NA	NA	NA	NA	NA	NA	NA
stomach		EX0480	-0.0449819	1.27935	-1.50588	3.4699	2.05541	2.99838	1.66786	2.83682	1.54645	2.01882	0.871094	1.48761	1.2551	1.87501	1.12731	2.6173	0.259366	1.08476	1.38125	-0.420064	0.567224
liver		EX0582	0.4292	1.65331	-0.731183	4.95197	2.36482	1.76717	3.41808	2.53722	-0.347793	0.86778	1.24848	-0.859603	0.545856	2.00239	-0.212124	2.50425	0.00502777	0.796849	2.50359	-1.40942	0.596352
head&neck		EX3104	0.104052	3.58673	1.6127	7.28786	5.80792	1.24719	3.69554	6.67771	0.0526133	4.19431	1.33637	-2.14508	2.36014	4.85721	3.41006	5.59928	-0.30821	0.622941	0.476821	0.706305	1.05653
head&neck		EX3240	0.0571193	6.06497	1.16061	1.4478	1.32341	1.66245	1.51574	2.28945	1.43567	3.1765	-0.0645562	-1.30461	1.27497	1.71745	0.799506	1.42259	0.324226	0.362728	0.665413	0.992238	1.51668
colon		EX3904	-0.0201969	0.917124	0.294755	1.23049	0.624269	-0.489065	0.441937	0.522437	-0.572568	-1.33576	0.420668	-0.955598	0.205136	0.0390082	0.573094	0.452981	-0.114665	-0.300587	0.745258	0.178046	0.0070266
head&neck		EX4116	-0.190182	-0.799268	-0.0133877	2.39692	2.05284	3.71115	1.74241	3.37513	0.557258	3.5098	0.380359	-1.77561	1.87578	1.9734	2.35666	2.93217	0.598951	0.187153	0.934551	2.6502	-0.269231
head&neck		EX0228	0.866479	5.26099	2.01596	3.00695	2.35412	1.44107	2.47173	2.34605	0.253944	2.48441	0.445273	-1.77266	2.01676	2.31124	2.365	2.25958	-0.119132	0.291627	0.709187	0.660663	1.11837
lung		EX2520	-0.453118	3.50414	0.910991	3.89792	5.24084	1.5043	3.64146	4.66162	-1.77459	0.906995	1.3818	-0.604413	3.03721	3.67178	0.845649	4.71366	1.26252	0.189506	0.81278	-1.97815	1.09836
head&neck		EX3938	0.745586	0.418207	-0.109222	1.57497	1.29831	3.47617	3.08098	2.30495	-0.44661	2.33485	0.0087022	-0.110211	1.64503	2.06817	2.16186	2.96339	0.0810528	0.433348	1.07909	-1.53014	0.589431
lung		EX0474	-0.35206	1.37921	1.48761	3.26945	5.04401	3.47594	4.20552	3.45563	-1.58325	0.913377	1.19847	-2.10088	2.01633	2.873	1.10083	4.88431	0.256979	0.518307	2.64477	-1.04362	0.0488353
lung		EX2152	-0.4409	-1.49841	-1.78811	2.5405	1.40358	1.87174	2.38832	0.969891	-0.628863	0.571752	0.545358	-1.35744	0.648209	1.07885	0.458418	2.14554	0.807468	0.663085	1.04343	-0.517105	0.236648
lung		EX2652	-0.150235	-0.391151	0.554787	4.26432	5.18554	1.81526	4.06574	3.67806	-1.06803	-0.0735569	0.279577	-1.23587	1.07857	2.2353	1.37711	3.69829	0.480371	-0.104754	1.01899	-0.0440239	0.359613
colon		EX0080	-0.300767	2.45798	-0.0788422	1.30522	0.314304	-0.175978	0.301959	0.396747	0.0016718	-0.124118	0.623657	-1.06326	0.0519419	-0.195094	0.783249	0.281816	0.0835304	-0.0973065	0.679636	-0.162878	0.36552
uterus		EX1490	-0.223485	1.25573	-0.0321493	4.80178	4.9528	4.01149	5.14188	5.64639	-1.76368	1.18847	-0.0397234	-4.26425	2.7582	3.8834	1.34177	4.43425	0.270174	0.415676	0.466297	-0.225895	0.719149
head&neck		EX1908	0.851212	0.537929	-0.936669	1.4582	2.16884	1.9088	1.72738	2.96195	-0.460574	1.83667	0.339402	-1.57626	2.49022	3.15592	2.22286	2.53656	1.02462	0.423535	1.10745	0.720172	1.02812
head&neck		EX3982	-0.735972	1.02423	0.615833	1.74551	1.03715	0.828292	0.896957	1.43256	-0.105459	0.0721722	0.625674	0.0035811	-0.712555	1.38782	0.244557	0.890512	0.391362	0.128577	0.492403	-0.815899	-0.747307
lung		EX1612	0.0259123	0.377258	-0.43339	3.51421	3.73769	3.36646	3.14657	3.83391	-0.96376	0.812027	1.06347	-0.703227	2.2537	4.13485	0.979058	4.72823	0.36163	0.502797	1.08476	-0.560419	0.312988
colon		EX0816	0.34816	4.4841	1.48346	1.94228	1.2751	0.726692	1.24469	0.966173	0.200367	-0.974113	1.1842	-1.47946	1.25143	1.25963	0.924829	0.800811	0.262673	0.438385	0.684663	-0.547103	0.298221
lung		EX2022	-0.463109	-3.17611	-0.943398	3.54674	3.3331	3.30141	2.11291	2.23002	-0.837014	-0.12811	0.436745	-0.823065	1.3693	1.57375	-0.0663333	2.98043	0.832283	0.583864	0.562219	-0.410678	-0.333075
lung metastasis		EX0756	-0.253258	-2.01437	-0.970056	3.65442	4.42519	3.67826	4.73552	4.31039	-0.793388	-2.14421	0.640368	-1.09241	2.0411	3.64096	2.37391	3.97609	0.960074	0.54598	0.595813	0.326765	1.6766
lung metastasis		EX2484	0.0804568	1.01159	0.707245	3.52241	4.96162	1.76391	3.84109	3.46622	0.85995	-0.0411272	0.24147	-2.58119	2.04569	3.30295	1.86719	4.14756	0.523481	0.486649	0.370856	0.005242	0.341034
lung		EX2948	0.0915776	1.03449	0.567562	6.62264	4.13085	2.03266	3.5306	4.61326	-2.30841	2.7893	1.03511	-0.725664	3.04881	3.31351	0.911704	3.54749	0.838341	1.34845	1.15498	-0.691677	0.849789
colon		EX1028	0.0950184	2.69422	-0.790314	1.01557	0.501842	-0.316255	0.593666	0.799191	1.80662	1.09564	0.512303	0.270853	-0.0196447	0.221634	1.01109	1.28837	0.00697996	-0.149432	0.512252	-1.74895	0.4052
breast		EX1650	-0.053956	1.05622	1.50494	7.56204	6.29731	3.21812	5.74534	6.55244	-1.89521	2.74323	0.876556	-3.76147	2.02313	4.9943	4.6249	4.18359	0.97201	-0.0622273	0.370816	0.264967	0.422365
colon		EX1872	0.178236	2.82167	0.0471316	2.46413	0.797502	0.648378	1.61474	2.1644	0.355703	0.380884	0.863672	-1.31944	1.10646	1.11918	1.20659	0.728695	-0.273371	0.52965	0.663629	-0.770107	0.464469
lung		EX4090	0.0362224	-0.267239	1.17856	2.80687	2.5811	0.734452	3.21821	4.47384	-0.591623	1.33015	0.118165	-0.518085	0.786772	1.60975	1.23454	2.82354	-0.133921	0.128565	0.42896	1.18836	0.276918
head&neck		EX4412	-0.242075	0.237477	-0.858389	0.516024	0.121394	-0.851373	0.566265	0.732953	0.682783	1.21412	0.682259	-0.142601	0.895085	1.39794	1.86336	0.734606	0.266537	0.0526791	0.0139627	0.534272	-0.075756
liver		EX0504	0.227957	1.89478	-1.00368	4.47127	3.71678	0.59752	4.27174	3.33087	-0.0160547	2.30926	0.876917	-1.48647	2.22761	2.47963	1.71578	4.59862	-0.615289	0.0599064	0.666553	0.765016	0.51883
colon		EX2654	-1.11714	3.44584	1.43778	4.46033	6.0837	2.43562	6.1625	4.75417	-0.321474	4.02501	0.214868	-0.90311	1.40729	3.9285	2.68402	5.5379	0.245802	-0.117876	0.802491	-0.999114	0.456591
others		EX2844	0.878324	0.0406628	1.4511	2.02834	3.63308	-0.96205	1.99063	3.22425	-2.50296	0.304538	0.112159	-1.3961	2.44526	2.87754	1.44969	3.43944	1.2487	-0.103709	0.255338	-0.407264	0.319359
esophagus		EX4530	-0.13128	4.50496	-0.890616	1.1681	1.08025	0.458327	1.80572	2.77419	0.222618	1.7122	1.15397	-0.877688	1.37462	1.74486	1.0144	1.6516	0.50679	0.416844	0.623703	-0.383039	0.441466
head&neck		EX0314	0.0454617	1.02416	-1.58214	1.28249	1.56503	1.26523	2.21589	2.51842	0.289487	1.10482	-0.557406	-0.815191	0.739502	1.36303	1.009	0.951794	-0.0966377	0.162923	0.237929	0.7498	1.28899
stomach		EX1678	0.305174	0.86666	-0.0875788	3.21096	1.78196	3.66933	3.98048	3.95809	-0.196989	0.559383	0.75908	0.43653	1.98009	2.28121	2.19954	3.54099	-0.264005	0.208947	1.43319	-0.878884	1.25531
lung		EX2186	-0.57887	-0.821418	0.373301	3.41714	5.49207	3.0001	5.25284	4.31985	-1.60777	-0.0512514	0.505383	-1.32373	2.06613	2.87286	2.91076	4.87216	-0.358859	0.218741	0.948794	0.38807	-0.133841
colon		EX0146	0.465928	1.29074	0.225964	2.87437	1.39241	1.70917	1.14648	1.51627	-0.136108	-1.09896	1.02384	-0.265285	1.91874	1.26162	1.67127	2.06907	0.142839	0.479575	1.6936	-0.662628	-0.231345
lung		EX0494	-0.779946	0.0162544	-0.603298	4.33466	4.63218	4.14798	4.32982	4.91103	-0.947304	2.15421	1.04392	-2.94956	2.28107	3.59026	1.47517	4.01728	0.512119	0.8443	1.38833	-2.10791	0.897715
colon		EX1308	0.058649	2.12353	0.286282	2.54765	0.342667	1.00014	0.906694	0.912016	0.199631	2.22178	1.04627	-0.12571	1.31828	0.387135	0.856109	1.2091	0.714261	0.285842	2.34123	-0.179702	0.427387
lung		EX2428	-0.0121212	-1.91538	0.798471	4.07354	6.00487	2.33947	3.95505	2.43827	-1.66475	0.912241	0.381312	-1.06941	1.3981	2.46021	1.51065	5.11574	1.25433	-0.11897	0.506448	-1.05788	0.323772
colon		EX2692	-0.405001	0.784309	1.29965	4.56387	4.41343	2.83567	4.1212	4.6414	-0.439071	3.00475	0.97547	-3.14443	1.75856	3.68568	4.6149	4.19794	0.451895	0.326778	0.918842	0.57684	0.9081
esophagus		EX2774	-0.0842924	1.03933	-0.43237	2.54355	2.02887	0.581065	2.74226	2.93342	-0.0740567	1.42546	-0.0207053	-1.79951	1.79114	1.81804	2.17124	2.63296	0.6566	0.564832	1.09893	-0.13362	0.127232
liver metastasis		EX4242	-0.275404	-0.573974	-2.3234	4.96328	5.39063	1.57072	4.05603	3.30646	-1.69711	4.76132	1.36873	-4.06754	2.21634	3.2005	1.67792	4.00772	0.324985	0.500708	0.660453	-1.81515	0.687212
colon		EX2348	-0.886582	0.378443	0.287886	3.6267	8.13502	3.81726	6.553	7.428	-0.77606	1.2093	1.4749	1.03471	2.21828	5.43395	4.15512	5.97317	0.388169	-0.0562	2.47299	-0.18483	1.59371
liver metastasis		EX3346	-0.253107	-1.42216	-0.717768	4.82176	4.12785	0.987859	4.35902	2.69042	-2.09653	1.1204	0.808152	-2.85715	2.59861	3.70524	3.24264	5.51447	-0.0195298	0.317166	1.06525	-0.434639	0.0437203
liver metastasis		EX4380	0.290112	-0.223108	0.665358	6.56404	5.48991	1.17472	4.66319	5.0962	-2.71284	5.41063	0.731221	-2.77464	0.707961	2.99959	2.33753	5.73105	-0.374453	0.316716	1.31046	-1.04714	-0.0817728
liver metastasis		EX0332	NA	NA	NA	NA	NA	NA	NA	NA	NA	NA	NA	NA	NA	NA	NA	NA	NA	NA	NA	NA	NA
lung		EX0640	-0.866294	-2.26491	-2.13612	4.69078	5.18588	3.937	4.68937	4.28113	-1.40372	2.10652	0.356786	-1.56492	1.93372	3.97969	1.63246	5.315	0.798863	1.29383	0.377542	0.367531	0.357739
stomach		EX3386	0.937509	-0.570841	-1.80849	1.92109	1.60921	2.7975	2.27094	2.54812	-0.277798	3.34162	0.991217	0.245647	1.99804	2.75666	-0.487879	2.46718	0.152481	0.104719	0.415758	0.128792	-0.528321
lung metastasis		EX4492	-0.0916005	-2.73671	-1.95638	4.63783	5.32087	3.38273	5.02469	3.84142	0.376436	0.0407963	1.4975	-3.04924	3.09396	4.58807	2.786	5.65872	0.732002	0.679932	1.36423	-1.53792	0.456331
colon		EX0198	-0.233348	1.39985	1.5007	-0.0366344	-0.0177274	-0.866586	-0.201681	0.114282	1.38526	-1.85886	-0.488316	-0.859195	-0.340064	-0.976348	-0.101666	-0.0973835	0.210669	-0.401271	-0.248611	-0.53306	-0.174611
liver metastasis		EX1518	-0.317041	0.046781	-1.2358	5.5099	5.3731	-0.19661	4.27361	3.76539	-1.27359	3.29858	1.68195	-2.17548	1.4375	2.91702	2.51332	4.66971	0.220059	0.399484	1.6848	-0.533733	-0.225658
stomach		EX3064	0.143374	-0.269737	-0.218042	1.43784	1.1123	2.51355	1.06613	1.20084	0.366864	1.37911	0.567517	0.199752	0.877175	1.5164	0.408739	0.353269	-0.440787	0.164811	-0.114137	0.21384	0.0835738
colon		EX3244	0.362813	0.043219	-1.02496	2.72814	2.77091	1.83101	2.81839	2.4611	0.169764	-2.02747	1.10642	0.0662699	2.63828	1.20281	1.8459	2.73503	0.177877	0.222722	1.82143	-1.59645	0.60912
liver		EX2912	0.285265	-3.49846	-2.34166	3.1086	2.58143	0.268189	1.80614	1.40729	-0.504317	0.203722	0.972631	-1.32986	1.17316	1.00198	0.0514585	1.40873	0.848528	0.452648	0.187682	0.104197	0.550476
liver		EX4574	0.210193	-1.15873	-1.4154	2.71967	3.13975	-0.974193	1.83721	1.03996	-0.958095	0.738796	0.553535	-1.01706	0.169984	0.894198	-0.464373	1.40563	-0.0891132	0.222734	0.797398	-0.083678	0.0291314
colon		EX0182	-0.506787	1.31021	0.728444	0.358464	0.372535	-0.101005	0.331794	0.444478	-0.902039	2.30435	0.321429	0.120932	0.163998	0.0813046	1.35993	0.889873	-0.00795173	0.223599	0.769895	0.231311	-0.000319
colon		EX1216	-0.103523	0.058097	0.50875	1.57831	0.591672	1.61396	0.961347	1.40886	0.366951	0.788789	0.590292	-0.765065	0.2411	0.192123	0.925755	0.440275	0.306124	0.0360413	0.0974599	-0.736441	-0.223458
head&neck		EX2386	NA	NA	NA	NA	NA	NA	NA	NA	NA	NA	NA	NA	NA	NA	NA	NA	NA	NA	NA	NA	NA
colon		EX3522	1.00045	2.63417	0.691503	4.14324	3.35702	1.64593	3.07025	3.51963	1.10013	-0.771536	0.524724	0.13827	2.01781	2.18842	2.2519	2.93872	1.18097	0.957997	1.13071	-0.830161	0.445327
colon		EX4030	0.17048	0.289113	1.48748	3.08029	0.753142	0.358186	1.3087	1.66943	0.52954	2.08612	0.0028257	0.467057	0.334998	-0.553078	1.06413	1.13159	-0.565252	-0.136658	0.155945	0.008522	-0.267343
liver		EX4146	0.324436	1.70472	-0.0229373	2.70153	1.882	-0.161769	3.92927	3.58544	-1.70551	4.12551	1.30724	-1.26377	-2.17237	2.19274	1.2556	3.88192	0.210084	0.274342	0.113933	-1.3138	-0.589624
liver		EX0160	-0.449671	-1.82594	-2.28306	4.15247	4.28718	2.89496	3.7851	3.04928	-1.18908	-0.909156	1.25667	-7.13171	2.18357	2.48609	0.638183	3.9482	0.597949	0.375174	2.68493	-0.449423	-0.363372
colon		EX1596	-0.179257	2.49937	0.884261	1.57215	1.69397	0.692733	0.858954	1.45814	0.107539	-1.45842	1.05835	0.218145	1.47126	0.351666	1.34103	1.64076	-0.210488	0.0600472	1.31592	0.116948	0.655416
liver metastasis		EX3520	-0.47372	0.493118	-1.91324	5.68348	4.8928	-0.810005	3.67512	3.81867	-2.87435	5.32246	2.36455	-5.46832	0.825943	3.72461	2.07772	6.00425	0.696919	-0.348325	2.00648	-1.52743	0.529849
breast		EX4456	NA	NA	NA	NA	NA	NA	NA	NA	NA	NA	NA	NA	NA	NA	NA	NA	NA	NA	NA	NA	NA
head&neck		EX2456	0.0973043	1.24724	-0.867204	4.18001	3.71397	2.8192	3.13987	2.73255	1.2172	3.03247	0.33497	-1.26862	2.46735	2.96431	0.350427	3.06671	0.935719	0.938199	1.37933	0.351445	0.940705
liver		EX2870	0.50621	-1.22902	-1.03276	3.68838	3.06344	-0.103389	2.24949	3.02564	-1.19167	-0.370775	0.0574646	0.0585834	1.0287	1.37621	1.23883	1.11843	-0.384407	0.139588	0.546284	-0.488047	-0.0717206
colon		EX3004	0.0563875	0.834106	-1.51052	2.45535	1.535	-0.570109	1.99785	2.60507	2.04087	0.605458	0.697758	2.4276	0.666657	1.66902	1.01968	2.11962	-0.346795	0.0105577	0.968613	0.368826	1.2223
liver		EX1498	NA	NA	NA	NA	NA	NA	NA	NA	NA	NA	NA	NA	NA	NA	NA	NA	NA	NA	NA	NA	NA
colon		EX4438	-0.282164	2.32937	1.67874	4.32801	3.42612	3.1765	3.47326	3.50202	0.194472	2.45059	1.4775	-3.01918	2.25016	2.78768	3.38328	3.4236	0.39891	0.782379	1.95706	-1.70112	0.95469
liver		EX0136	0.229395	2.79284	-0.135994	3.98198	4.41473	2.40207	3.05071	3.40324	0.261387	3.78817	0.635056	-1.5257	0.458481	2.20541	1.70319	4.52913	0.251382	-0.0486654	1.22436	0.275707	-0.0983243
lung		EX0334	0.0249672	1.95298	3.3215	2.1309	1.8586	1.51356	2.83038	3.04782	-0.74012	0.937992	0.44208	-2.01479	0.627811	1.23776	1.06885	2.56619	0.582751	0.0846118	0.0898323	0.0582037	0.0427641
stomach		EX0702	-0.376257	1.34437	0.188697	1.47613	1.48031	1.06069	1.17314	2.09775	1.63837	2.3476	0.509866	2.09774	1.57112	1.60331	2.11577	1.48255	0.76903	0.419561	0.017376	-0.310994	0.113305
head&neck		EX3760	0.914231	3.72726	1.97432	4.05721	3.25538	0.359029	5.17321	4.24905	0.74907	5.17611	0.281879	0.500745	1.1606	3.52896	2.59093	4.17824	0.49734	0.659326	2.29684	0.211995	0.994992
breast		EX4028	-0.140502	-1.80615	-0.481787	6.37906	4.96988	5.00209	5.51572	5.74719	-0.245906	0.592566	0.359546	-3.17932	-0.393241	4.54477	2.21577	6.48292	1.53073	0.0735903	2.03281	0.175327	-0.404584
lung		EX2518	0.0340623	-1.68383	-0.256264	4.63632	5.10664	3.52839	4.9418	3.32203	-1.58893	1.75449	0.474176	-0.808751	1.6219	3.67097	0.874875	4.31179	0.51567	0.885074	1.1957	-0.786496	-0.238204
stomach		EX2572	-0.310081	-0.127625	-0.260382	3.22417	2.56121	1.08547	2.48949	3.71957	-0.230062	0.0197168	0.439419	1.02262	1.77941	2.36414	1.52644	2.78426	0.0105767	-0.0429659	1.98402	-0.439035	2.05069
colon		EX3134	-1.58739	3.05434	0.681491	6.74444	6.05556	2.97402	5.57011	7.66832	1.55136	4.86737	0.978153	-2.97082	0.844686	6.70032	4.12972	6.76203	0.406274	0.630767	1.02271	-0.895622	1.13379
lung		EX0312	-0.183052	0.835129	0.777785	2.3498	2.74345	2.98341	2.81802	3.056	-1.69114	1.44879	0.550355	-0.938112	1.38459	2.0324	1.33317	3.30181	0.709046	0.377829	0.427444	0.158267	-0.0903177
colon		EX1410	-0.269565	2.36842	1.71135	4.43211	6.84647	3.21067	7.17022	6.89521	0.182059	1.16468	1.26741	-1.45232	1.73463	5.78441	4.39996	5.99296	0.464271	0.123966	1.5077	-0.950419	0.698549
colon		EX1424	-0.32168	2.59664	1.458	4.55343	6.09806	2.79497	6.32327	5.4634	-0.917773	4.61211	0.80319	-2.15307	1.45511	4.86599	3.75364	5.10094	0.257154	0.235158	0.662561	-1.79684	0.627721
colon		EX2710	-0.491526	0.951877	0.511105	6.24817	7.77238	3.28707	6.37409	7.97259	0.161673	2.50051	1.22418	-1.81739	2.01666	5.19728	5.40725	6.77837	0.133341	0.0609486	1.29472	0.285627	1.70288
colon		EX3426	-0.210562	0.101735	1.03088	7.26971	5.62309	3.51364	6.51003	7.13672	-0.681581	1.29411	1.15427	-2.13538	1.84781	5.9665	4.48852	6.92687	0.118316	0.507484	2.03648	-1.26888	0.476052
colon		EX4074	-0.453933	2.06414	-0.662414	1.56907	0.915759	0.438062	0.511789	1.07569	1.08155	2.41201	0.188323	-1.04161	0.62824	-0.0424652	0.678268	0.83659	0.029799	-0.243141	0.808699	0.446746	0.278644
colon		EX0436	-0.764933	1.77335	1.84665	4.41257	4.73646	3.4873	4.46942	5.04148	-1.29986	1.9687	0.686922	-2.47126	1.84794	3.57742	3.50128	4.22436	1.01984	-0.481633	1.37273	-0.743989	0.862958
colon		EX0558	0.162855	2.61151	-0.205839	2.44831	1.49413	0.92406	1.22458	1.38225	0.974798	0.565186	0.849252	-0.533857	1.75062	0.305888	1.32	1.72782	0.122057	0.370966	1.47956	-1.15898	1.02758
lung		EX0580	-0.500022	-0.478306	0.311897	4.0008	4.94339	2.24405	4.38663	3.67897	-0.437023	0.170732	-0.318012	-1.84005	2.50357	2.58373	1.22719	4.74619	0.689735	0.914219	0.218781	0.211272	0.420596
liver		EX1326	0.390672	-0.579035	0.252055	5.08361	3.71556	2.41199	4.15521	4.87158	-1.58787	1.37807	1.09277	-1.4905	-0.478519	2.99855	0.312605	3.54386	-0.237539	0.364852	0.0944657	-1.9882	-0.0104676
liver		EX2020	0.398187	-1.61387	-1.41303	5.56527	5.31144	2.72291	5.38654	2.658	-1.27069	3.15748	1.43167	-1.1021	1.26242	4.53625	2.45528	2.32627	-0.317142	0.700356	1.4327	-1.65704	-1.10552
lung metastasis		EX3746	0.0996208	0.826445	1.06809	3.52161	5.28766	1.96443	3.58514	3.88977	-1.01497	-0.201908	0.732376	-0.830327	2.07024	3.15274	2.12868	4.07902	0.652399	0.301961	0.801565	-0.753482	0.826362
lung metastasis		EX0380	-0.41815	-0.883104	-0.446004	3.459	3.65852	3.72907	3.49087	3.20941	-0.94038	2.03363	1.02065	-1.70544	1.74381	2.11023	1.66317	3.25912	1.29782	0.908064	0.276724	-1.14147	-0.0634504
stomach		EX0492	-0.291618	-0.388219	-1.34408	-1.17116	-1.39207	-1.33282	-1.33607	-0.983522	0.533963	-0.121949	-0.439484	0.394878	-0.285612	-0.00046063	-0.819172	-0.486847	0.0753817	-0.101924	-0.517848	0.6624	1.6666
colon		EX0980	0.0531596	0.721061	-0.72716	0.998878	0.431164	0.26173	0.219008	0.77535	0.218772	0.061059	0.692819	-0.0568933	1.11281	0.0536585	1.3322	1.0239	-0.101323	0.465145	0.519228	-0.53471	0.527203
head&neck		EX2316	-0.0202331	1.44939	0.217923	2.5167	2.33202	3.64685	2.80626	2.98503	1.7484	3.72289	0.401155	-1.64056	2.1599	2.72384	1.74123	2.54549	0.656769	0.562087	1.57089	-0.852772	0.396536
head&neck		EX3650	-0.136088	2.98607	-0.0457048	2.69157	3.47718	1.55725	4.09535	3.51182	0.417904	2.48208	0.874553	-1.19318	2.21988	2.62056	1.22632	3.18042	0.955479	0.832745	1.49414	1.30938	1.40716
liver metastasis		EX3978	0.211897	1.67698	-0.196292	5.6096	6.16622	3.36028	5.51361	5.60589	-2.17594	4.65202	2.17761	-4.23183	2.12809	4.22705	2.70743	6.77321	0.0744719	0.453542	1.9833	-1.42966	-0.0780568
colon		EX4190	-0.343481	2.32832	1.86069	1.39447	0.786694	1.16877	0.660149	0.377655	0.722335	-0.568506	0.87362	-1.97268	0.420979	0.138881	0.432387	0.56445	-0.42399	-0.071034	0.396589	-3.02774	-0.447162
breast		EX0416	0.0339918	4.10053	1.07723	6.92397	6.7748	3.31588	7.08096	5.69219	0.22614	3.29212	0.972165	-1.6154	1.32131	4.51803	2.33257	5.23086	-0.106822	0.54417	0.63488	0.384157	1.20825
lung metastasis		EX1036	-0.162436	-3.29903	-0.619164	7.79447	6.82853	3.88929	4.89055	5.92405	-1.61116	-0.626231	1.07244	-1.06417	2.57199	4.14214	3.04069	4.78814	0.363988	0.0240915	0.877363	-0.0096897	0.83446
esophagus		EX1554	-0.672225	-0.991679	2.24452	7.6174	6.59829	2.63231	6.03456	7.23061	-2.64658	1.25548	1.01215	-2.35814	2.07315	4.94433	3.20855	5.85079	-0.364243	0.936667	1.48003	-0.219447	0.908637
colon		EX2050	0.0320015	0.136046	0.516096	0.482561	0.367478	-0.162483	0.39226	0.436697	0.191166	-0.918557	0.0136661	-0.98672	0.16332	0.173225	0.0990863	0.434828	-0.0483823	0.104468	0.289108	-0.628639	0.0204472
stomach		EX2194	0.211258	-0.0098968	0.609639	1.11425	-0.0837541	-0.213806	0.42112	0.623962	-0.382604	0.570221	0.466194	1.74778	0.532876	0.212372	-1.13074	0.295895	0.238767	0.374895	0.550354	0.252625	-0.0888576
lung		EX4602	0.713267	1.83382	0.718035	4.82169	4.30033	2.76377	3.77064	3.52496	-1.55707	1.6124	0.791434	-0.144445	1.60387	3.16808	1.59926	3.42105	0.459154	0.851352	0.603911	-0.152808	0.713499
liver metastasis		EX0042	NA	NA	NA	NA	NA	NA	NA	NA	NA	NA	NA	NA	NA	NA	NA	NA	NA	NA	NA	NA	NA
lung metastasis		EX4542	-0.121015	-2.27339	-0.518669	5.34304	5.07592	2.33801	3.96497	4.6945	-1.55836	1.67201	1.50501	-2.83432	3.25038	4.86772	2.26708	5.27803	1.00803	0.78934	1.11089	-0.446603	0.004879
lung metastasis		EX0456	-0.32816	1.57059	2.60271	3.86588	5.61231	2.45127	4.34851	5.04747	-0.0843449	-1.78726	0.498351	-1.48443	1.58135	2.1752	1.26245	3.49912	-0.0357204	0.332593	0.464741	-0.0409093	0.117492
breast		EX0642-2	NA	NA	NA	NA	NA	NA	NA	NA	NA	NA	NA	NA	NA	NA	NA	NA	NA	NA	NA	NA	NA
colon		EX3496	-0.287742	0.57726	0.450406	0.732107	0.95048	1.68931	1.3572	1.36565	0.0815581	-0.714814	0.548225	-1.55559	0.222332	0.201329	1.44765	0.658837	0.783273	-0.0733927	0.537942	0.573025	-0.655912
colon		EX0374	0.232479	2.75647	2.4103	0.736177	0.173232	-1.24634	0.526742	0.169885	1.13967	0.207131	0.43331	-0.495793	0.686916	-0.0764542	0.611971	0.514464	0.209502	0.185574	1.03581	-1.17309	0.0699282
liver metastasis		EX4606	-0.509246	-4.34704	-1.90828	4.88971	6.09458	-0.206949	3.68922	2.47363	-2.47656	2.18631	1.32354	-4.07402	1.81952	4.40455	2.09104	4.59434	1.30813	-0.188052	0.865126	1.04699	0.465919
ovary		EX1352	NA	NA	NA	NA	NA	NA	NA	NA	NA	NA	NA	NA	NA	NA	NA	NA	NA	NA	NA	NA	NA
lung		EX1586	-0.109268	-1.29432	-0.137249	0.841459	1.79248	0.0027266	1.28504	1.27903	-0.82794	-1.6057	0.164831	-1.86751	0.601972	0.855357	-0.0630547	1.51329	-0.0848951	0.786128	0.795362	-1.5186	0.40726
lung		EX4384	-0.364034	-0.613638	-0.852688	4.71185	4.96898	2.5333	4.64697	3.52764	-2.27182	0.130252	0.826284	-1.31663	1.25859	3.75044	0.237504	4.36088	0.706051	0.455708	0.261871	-0.838187	0.110937
colon		EX4462	-0.87506	1.46457	2.15796	2.94602	3.7034	2.21624	3.19583	3.25021	-2.51543	1.61466	1.04975	-0.973821	1.69108	1.98695	2.00646	3.18248	-0.00971269	-0.0187607	0.906212	-0.821627	-0.0736146
stomach		EX1430	-0.0927273	4.04656	1.31027	4.63466	1.46047	0.826416	3.63838	5.25663	2.32798	-0.748542	0.906492	0.226577	2.62597	3.69598	2.37495	4.29143	0.0472198	0.312066	2.63541	2.6021	1.12507
liver		EX2252	0.0962047	-2.52942	-0.357136	-5.5746	1.01139	-0.360397	1.047	1.39207	-1.47527	2.49383	0.482743	-0.442363	-0.458375	0.192324	-0.522034	0.26473	0.52239	0.0391456	0.0768547	-1.12665	0.342713
colon		EX2862	0.302689	3.47415	0.837374	2.32867	0.945047	0.745787	1.37795	1.86195	-0.249432	-0.719131	0.353979	0.175268	1.01068	0.676706	1.58949	0.947045	0.45783	0.0890085	0.52274	0.235484	0.695199
colon		EX2898	-0.537651	-0.223306	0.161573	1.89063	1.98068	1.46231	2.25597	1.55861	-2.31678	1.11142	0.588063	-1.86896	1.00374	0.709631	1.70956	1.77126	1.13489	0.499879	1.40302	-1.43292	1.12269
lung		EX3354	-0.752205	-0.62225	0.50885	5.88656	5.87893	2.00619	4.63695	6.70419	-1.23264	0.485643	0.59669	-2.14057	2.27819	4.16524	1.56583	5.0873	0.442293	-0.0045128	1.48705	0.0774753	-0.111592
colon		EX3540	-0.599992	-0.616011	0.755813	3.3319	5.42355	1.83942	5.3606	4.38929	-2.83528	2.22459	-0.0011282	-0.716654	1.25113	4.77464	4.21588	5.76266	0.203868	-0.327474	1.02665	-0.121152	0.867779
liver		EX3752	-0.199465	-0.0495639	-1.32786	0.700182	2.49394	0.646001	1.00169	1.80075	0.441097	4.47691	0.660634	-1.45768	0.797631	0.227145	0.490867	1.49421	-0.132829	0.0656967	2.18513	1.03791	0.258545
stomach		EX4270	-0.471012	1.60303	-0.307412	2.45135	0.43609	1.55956	1.87779	2.15735	-0.819045	-0.782404	0.0248185	0.155706	1.24378	1.71184	2.19552	2.43574	-0.116763	0.5136	1.2597	-0.644138	2.44096
liver metastasis		EX2224	NA	NA	NA	NA	NA	NA	NA	NA	NA	NA	NA	NA	NA	NA	NA	NA	NA	NA	NA	NA	NA
stomach		EX2512	0.327897	2.43118	-0.658793	4.32439	2.11961	2.03973	3.81208	3.63056	1.29836	2.38335	0.724794	-0.251984	2.41318	3.19638	2.7368	4.06144	0.326432	1.06759	1.46922	-0.134238	0.818748
liver		EX2752	-0.0266113	-2.60612	-0.503951	2.665	2.2461	-0.168211	2.31416	2.02778	-0.849578	1.32916	0.137641	-0.44681	-0.562112	1.16467	1.60247	1.45464	0.304172	-0.104252	0.615449	0.133768	-1.31499
lung		EX3410	-0.570829	0.0445786	0.00712299	3.38237	3.7194	1.68215	2.79644	4.38801	-1.66673	2.07931	0.809871	-2.0356	1.86857	3.20966	0.146028	2.54743	0.154163	0.795174	0.946242	-0.788845	-0.338227
colon		EX4528	-0.0115004	1.56897	1.54107	2.39578	1.63514	2.8493	2.71971	2.27651	0.130275	3.73263	0.750602	-1.4538	1.51963	1.68103	1.80737	1.88425	0.279645	0.398411	0.692963	-0.715225	0.87608
lung		EX0766	-0.207441	-0.463528	0.729706	2.43375	2.34718	1.8303	3.26649	2.59315	0.0041953	2.61711	1.13681	-1.28481	1.71985	1.66097	1.27131	2.10542	0.269249	0.35875	0.542788	-0.267294	0.0012646
other metasitasis		EX2128	0.0602718	-3.30499	0.468672	0.441877	0.995944	-1.07585	-0.233058	0.401985	0.882705	-1.91015	-0.193322	2.13796	-0.459487	-0.244243	-1.06139	-0.0245137	0.672811	0.433603	1.82114	0.390733	0.645538
stomach		EX2378	-0.181235	3.1079	-0.00658417	2.20831	1.64844	2.34048	2.04728	3.5528	0.860009	2.11899	0.750129	0.695261	2.19899	2.00678	1.36772	2.98249	0.622714	-0.344937	1.63411	-0.799691	0.0330162
liver metastasis		EX2786	-0.0031996	-0.507137	-0.923251	3.8751	3.62285	-0.871611	3.13235	2.31052	-0.737513	2.33235	1.17219	-2.46751	2.48083	3.02419	2.46669	4.44141	-0.289151	0.222605	0.828687	-0.342633	0.386296
stomach		EX3216	-0.250692	1.64533	0.683203	0.915577	0.903799	0.933772	0.925705	1.12211	0.578469	1.46781	0.0122156	-1.51696	0.0161786	0.686638	0.640571	0.834601	0.230429	0.118035	0.805588	0.0218797	0.239447
colon		EX4366	-0.106178	-1.14506	-1.15429	1.52134	1.33515	1.48034	1.35179	1.47311	-2.16519	2.5076	0.56557	-0.605199	1.90493	0.867351	2.03594	1.58597	0.668838	-0.012702	-0.20557	-1.05989	0.672308
liver metastasis		EX0508	-0.195661	0.462432	-1.76475	6.49089	7.78686	1.64202	7.33943	5.25818	-2.52519	5.78808	1.68597	-3.30279	2.14287	3.66209	3.97431	7.7372	-0.490605	0.825147	1.55657	-1.21451	-0.386249
stomach		EX1060	0.544415	0.94401	-0.215127	2.29349	2.99301	2.08287	2.06503	2.17066	0.515974	3.72381	0.894342	0.258644	2.06935	2.15931	2.18006	2.56069	0.851332	0.896227	0.558366	-0.231198	0.732434
head&neck		EX1376	-0.153989	1.79708	-0.315539	5.51562	6.06106	0.762214	5.22266	6.91172	0.381424	5.62571	1.31543	-3.6821	2.97593	4.59902	2.35064	5.15853	1.38127	1.25677	1.40671	-0.460828	-0.0706949
colon		EX1584	-0.606056	2.31684	0.0681949	0.618279	1.0733	-1.27482	-0.128174	0.629561	0.61737	0.802533	-0.166459	0.587236	0.395719	0.766936	1.52036	0.260271	1.31524	-0.238173	0.874781	0.345208	0.406553
colon		EX2298	0.0147943	-0.914316	-0.245191	2.5246	1.31505	1.29323	0.885709	1.83629	0.0063953	-0.193365	1.47078	-0.4719	1.58331	1.0053	1.72288	2.18298	-0.174758	0.50753	0.951566	-0.437904	-0.327421
lung		EX3510	NA	NA	NA	NA	NA	NA	NA	NA	NA	NA	NA	NA	NA	NA	NA	NA	NA	NA	NA	NA	NA
colon		EX3784	NA	NA	NA	NA	NA	NA	NA	NA	NA	NA	NA	NA	NA	NA	NA	NA	NA	NA	NA	NA	NA
others		EX0176	-0.006216	3.3115	3.73238	6.94548	6.84648	1.85627	5.75241	6.30756	-0.136974	6.15585	1.423	-3.16077	3.18666	4.87119	3.40954	6.42975	1.88088	0.489578	1.52036	0.60738	1.16839
colon		EX0854	NA	NA	NA	NA	NA	NA	NA	NA	NA	NA	NA	NA	NA	NA	NA	NA	NA	NA	NA	NA	NA
colon		EX1814	-0.110533	1.67993	0.470884	0.0067129	-0.10259	-0.937599	-0.216498	-0.157833	-0.192118	3.89864	0.119121	-0.758458	0.434051	-0.47238	0.333915	0.377137	0.191319	-0.101114	0.820117	-1.46394	0.275715
lung		EX4372	-0.529587	-1.88735	0.122879	4.45967	5.49056	4.19308	3.54759	4.0613	-2.01188	2.79039	0.644475	-2.25866	2.07226	3.17759	2.3647	5.18053	0.879728	1.11845	1.4499	-0.806196	0.458173
colon		EX0126	0.0808601	-1.62064	0.173676	0.771093	0.622109	-0.706387	0.759183	0.0610437	0.906653	3.24033	0.511609	-1.84443	-0.199965	0.10745	0.226873	-0.0417852	0.0374737	-0.0547142	0.276564	-0.926729	0.0821943
lung		EX1374	-0.480397	-3.19378	-1.96299	5.51546	5.16429	1.90987	4.7692	6.28983	-1.29368	0.811424	1.22478	-1.01816	1.48678	3.49786	1.40669	5.25877	0.879888	0.276509	0.250238	-0.0236102	0.424744
colon		EX2482	0.310422	-0.174278	-0.877768	3.70126	3.30941	4.18253	3.45089	3.48055	0.291874	0.178881	1.29289	-0.294466	1.24629	1.66785	2.48963	2.89132	0.485394	-0.102184	0.731531	0.379681	2.60651
colon		EX3122	0.2317	1.06758	-1.46117	0.033546	0.141878	0.575983	-1.16541	-1.03252	0.015072	-0.270866	-0.432209	-0.157508	-0.581477	-1.03993	0.0085607	-0.625263	0.184793	-0.287274	0.580726	0.900706	0.470983
colon		EX4132	0.175609	1.0661	1.04586	2.35633	1.59098	2.64629	1.81985	2.09976	-0.241185	0.828164	0.733927	-0.412715	0.243584	0.784652	1.68218	1.89599	-0.351381	-0.634155	0.694812	1.13828	-0.333716
colon		EX4264	-0.352169	1.7469	0.580214	0.663926	0.103118	-0.278147	-0.326065	0.08531	0.775989	-0.569229	0.213263	-1.25871	0.427182	0.0769444	0.934258	0.623721	0.507023	-0.223801	1.26574	-0.371614	0.767722
lung		EX1276	0.0296736	-0.374052	0.604702	6.35982	6.46206	3.17287	5.01628	6.60994	-1.19986	2.90119	1.17742	-0.55619	2.34176	4.96561	2.14178	5.55415	0.451455	0.599012	0.75152	-0.250077	0.64309
liver metastasis		EX2330	-0.634376	-0.673921	-1.87121	4.30044	3.93377	0.598568	2.84178	1.87601	-3.47622	4.64342	1.15722	-4.91173	-0.0967674	2.41483	1.06844	2.64318	0.446517	-0.214435	1.64123	0.492437	0.597322
stomach		EX2990	0.176055	1.54926	-1.3288	2.73511	3.02282	2.22749	2.47661	3.33845	1.39458	1.47401	1.6923	0.43813	2.29463	3.22736	2.78073	3.04255	0.763263	0.521704	1.11394	-0.282282	0.175665
colon		EX3366	-0.372401	3.85422	1.40833	6.30808	6.26718	3.51631	8.05129	7.41203	-0.298054	6.58646	0.726532	-2.60712	1.09634	6.37977	4.19067	6.22499	0.560818	0.0965719	1.70957	-1.40556	1.3224
colon		EX4050	0.270056	-0.556668	-0.0424294	2.52479	1.67895	1.3722	1.60138	2.31667	-0.731209	1.04488	1.06156	-0.611095	2.29098	1.01604	3.30553	1.89585	0.700601	0.447855	1.44255	0.875819	1.30111
colon		EX4234	0.0771123	0.782824	0.28359	2.82114	1.87493	-0.612747	1.4451	1.95868	0.576286	0.573013	1.11541	-0.286514	1.53173	1.36173	2.47096	1.93755	0.663461	0.358933	1.14517	0.09024	0.594245
liver metastasis		EX4368	-1.28734	0.31835	-1.51281	2.51896	2.53273	0.338225	2.90795	2.05618	-1.86307	2.93121	0.799201	-4.23781	1.83664	3.07622	1.49479	3.33906	0.264858	0.614336	-0.962009	-0.147946	0.491129
head&neck		EX1002	NA	NA	NA	NA	NA	NA	NA	NA	NA	NA	NA	NA	NA	NA	NA	NA	NA	NA	NA	NA	NA
liver		EX1040	0.190538	-2.67017	-1.45497	2.62344	2.0949	0.507572	0.716689	2.65324	-0.929099	1.46694	0.68296	-0.631371	2.37697	0.464241	0.495466	0.835421	0.321879	0.372059	1.31685	-0.297766	-0.762885
breast		EX1632	-0.100569	0.861758	1.68972	4.70503	2.78703	2.34608	3.58641	5.05328	-1.43481	0.663765	0.302632	-1.89102	1.21458	3.0781	1.27064	4.5204	0.450598	0.0102883	0.438418	0.498906	0.281611
stomach		EX2068	0.516965	0.620052	0.117517	2.80658	3.46633	2.79702	2.8859	3.3664	0.186922	0.225427	0.287305	-2.00734	3.09051	3.13192	1.183	3.74126	-0.0477114	0.532851	0.902289	0.234582	0.560368
liver		EX2258	0.252368	-3.48814	-0.252334	3.401	1.91819	-0.360034	2.59093	0.314906	0.24883	1.02175	0.604543	-1.32511	2.82758	2.029	1.80511	2.49788	0.271308	-0.0345437	0.52265	-1.07938	-0.455411
colon		EX2454	-0.281077	0.47486	0.0491075	1.11164	-0.454991	-1.03985	0.858083	0.823709	0.028037	2.38958	0.626646	-1.10882	-0.173616	-0.486467	2.45476	-0.469619	0.0810976	-0.066351	0.519085	0.630433	0.538964
colon		EX3494	-0.362031	1.29514	0.834439	4.63818	7.09478	3.59067	6.67137	6.1226	-0.355271	1.26988	1.06692	-0.792051	2.07586	5.85991	4.20677	6.75529	0.395012	0.330527	0.84267	-0.405971	0.63763
colon		EX4062	0.274703	1.564	0.0564527	2.8814	1.56467	1.5982	0.742357	1.74399	-0.0332098	-0.181176	0.764105	0.762419	1.80869	1.52192	2.05918	1.79981	-0.20946	0.585209	0.737946	0.0410666	0.63879
colon		EX4168	0.262764	0.466083	0.475229	3.20412	1.52848	0.404359	1.99379	1.90754	1.34379	-0.704919	0.970178	0.0720435	1.22705	1.74638	0.606774	1.06394	-0.13494	-0.131971	0.963612	-0.303533	0.403174
liver		EX0002	0.762783	-2.53222	-0.464399	2.14321	3.24627	0.199662	3.04062	1.47471	0.205197	1.20445	0.185285	0.240182	-0.385701	2.26568	0.580019	2.97561	-0.653717	0.474148	0.230087	-0.820086	0.214955
liver metastasis		EX0194	-0.117987	-0.115708	-0.89882	5.01174	5.36219	1.09075	5.2707	4.90079	-1.79862	1.30973	2.02087	-3.58033	1.51456	4.01439	2.93908	3.61227	-0.270744	0.326769	1.46922	-0.582894	-0.421843
colon		EX1602	-0.385298	3.05316	-0.454805	2.49093	1.96176	2.69439	1.5297	2.22244	0.442182	4.28866	0.537686	0.670165	0.554397	0.255337	2.19878	0.868503	-0.335846	-0.034938	0.440393	0.367939	1.04799
colon		EX1838	-0.418386	1.61646	1.11151	3.82523	2.80795	1.43714	4.17714	4.0234	-0.0483924	-0.282262	0.804956	-0.757743	1.64952	2.87637	2.99663	3.55836	0.77137	0.411031	0.265109	-0.658413	0.322576
stomach		EX1942	-0.414739	1.22962	0.380238	2.118	2.63331	2.66627	1.84906	2.16086	0.567166	-1.02656	0.239925	-0.0324945	1.74696	1.93986	1.62563	2.60421	1.44427	0.158088	1.38732	-0.0691644	0.799267
lung metastasis		EX3018	-0.16188	-1.22531	-0.582393	5.38214	5.90259	2.97626	3.79743	4.32443	0.769758	1.02787	0.815092	-1.49943	2.32415	4.06245	2.25939	4.83342	0.713703	0.397781	1.85478	-1.34504	0.737747
stomach		EX3234	-0.49242	0.598484	-0.0255957	1.30312	0.939545	1.00501	0.922964	0.89753	0.899076	-0.799847	0.385426	0.677184	0.750542	0.656585	1.19482	1.32416	0.0920396	0.0914716	1.31316	-0.355639	0.324652
head&neck		EX4424	0.984037	0.428538	-0.420098	1.20694	0.300413	1.01032	1.38353	1.92578	0.693792	-0.328801	-0.001998	0.0362758	0.863218	0.912691	0.25308	0.669947	1.33021	-0.495112	0.434383	1.02525	-0.299508
liver metastasis		EX2126	-0.266814	0.117081	-1.11413	5.06273	4.01197	0.292191	3.26207	3.48176	-1.44221	4.91333	1.44935	-2.58147	3.04957	3.61339	2.36147	4.5703	-0.11285	0.398036	1.57639	-0.457636	0.149209
colon		EX2694	0.031208	2.7678	1.59514	3.31136	1.72131	2.79981	2.1079	2.92769	0.0885153	-0.318955	0.462304	-0.57884	1.07211	0.871312	1.76896	1.83197	-0.385252	0.169364	0.346756	-0.151621	0.859246
colon		EX2958	-0.0040932	1.41349	0.553034	1.86189	1.42668	2.25153	0.998059	2.76293	0.179626	0.154168	0.427513	-0.268299	1.48743	0.346465	1.95562	1.34505	0.377582	-0.174073	0.421641	0.504354	1.22806
colon		EX4404	-0.873906	2.08863	0.88845	3.01852	5.80644	0.207272	4.9669	3.83647	0.256017	1.66812	0.598559	-0.0433827	1.82584	4.85279	2.95652	4.59785	-0.00827026	0.0013533	0.517232	-0.120935	0.578136
colon		EX0070	-0.248117	1.56015	1.00007	-0.126633	-0.0851698	-0.842818	0.188581	-0.338212	0.675907	0.924891	0.0684957	-2.53807	0.0955076	-0.193275	0.396946	-0.632508	0.645	-0.136507	-0.209163	-1.03244	-0.198304
liver metastasis		EX0224	-0.0998354	1.34379	-0.874134	5.18828	4.66472	1.29131	5.07325	3.7699	-0.089508	5.18227	2.00032	-3.39499	0.934893	3.63287	3.3846	4.88001	-0.208181	0.72204	2.25718	-0.197601	0.749278
lung		EX0236	-0.333607	-2.99362	-1.0673	3.7268	4.38943	0.515374	3.11721	1.84555	-1.8957	-0.265501	0.453485	-0.720096	1.06683	2.38926	-0.0907545	2.51104	1.12001	0.0033026	0.0430308	-1.31925	-0.377218
lung		EX1014	-0.106745	0.20008	-0.174233	3.06745	2.83642	-0.127689	1.44557	3.18968	-0.948364	0.126842	0.0911465	-1.09962	0.901516	1.40086	0.0593719	2.33135	0.566959	-0.0915079	0.415305	-0.256457	0.586293
liver		EX1226	0.305997	-1.3567	0.768712	5.6472	4.65921	-0.0645576	4.01797	5.2707	-1.03359	1.63293	0.782879	-0.986624	1.06095	3.26694	2.07781	4.97944	-0.323635	0.313245	1.2235	-1.3585	1.05097
stomach		EX2222	-0.358151	2.88121	0.142427	1.57602	2.39453	-0.210186	0.77419	1.96803	1.00811	3.49374	0.937947	1.35635	0.961809	0.472868	1.01622	0.840182	0.421424	0.209399	0.482485	0.570074	-0.0962272
colon		EX2426	-0.189877	1.46166	-0.513611	1.04713	0.942902	0.0809512	0.415294	0.799045	0.171587	-0.806513	0.597405	-1.40749	0.945418	0.370083	1.83707	0.358004	0.033433	-0.162556	0.62115	-0.841962	0.790703
liver metastasis		EX2582	-0.029305	1.55747	-1.40034	5.12681	5.5755	1.4026	5.14126	3.2604	-0.275479	3.44038	1.33705	-4.05614	1.49884	3.90906	3.15688	6.34684	0.124737	0.0820105	1.42476	0.0321305	0.252145
colon		EX2970	0.174606	-0.438324	-0.395198	1.92911	0.801369	-0.038065	0.0369687	0.683299	-0.157739	0.367292	1.15586	0.0728521	1.02709	0.0296164	-0.185481	0.448148	-0.264936	0.263465	1.92386	-1.01766	0.153966
colon		EX3514	-0.0713215	0.780105	0.0409002	1.90904	1.30439	0.48071	1.37796	1.50931	-0.105378	-2.52108	0.439278	-0.208711	0.718441	0.0485639	1.21579	1.11735	-0.120736	0.138281	0.6047	-0.653926	-0.108887
lung		EX3658	-0.255783	1.08728	0.372025	5.55355	5.73228	3.71455	4.43139	5.41244	-0.152496	4.91658	0.960239	-2.18484	3.16744	4.86081	1.90249	4.62143	0.343869	0.588202	1.73056	-1.28555	-0.0313329
lung		EX3778	0.645618	0.338376	0.789389	5.67715	5.4042	4.93399	4.35046	5.39162	-0.0802869	2.57394	1.44004	0.755346	2.70222	4.71792	2.34749	4.65649	0.767639	0.621681	1.07234	-1.18173	-0.0088949
colon		EX0510	0.180368	1.35535	0.544838	1.71091	1.66064	0.345833	0.898315	1.48076	-0.0664911	-0.917493	0.479479	-0.200931	1.81858	0.508108	2.4687	1.42861	-0.0383635	-0.280645	0.349158	0.621189	0.434776
stomach		EX1418	-0.275073	2.08981	-2.00355	1.2177	0.406185	-0.348027	0.140691	0.898612	0.781397	2.42726	0.725414	0.260979	0.984176	1.36153	0.253218	0.899824	0.145146	-0.162979	0.851289	-1.04834	-0.0613676
colon		EX1480	0.455422	-0.560998	-0.820638	2.54878	1.54126	1.50048	1.59318	1.68127	-0.42409	1.20844	1.03389	-1.80056	1.67805	1.16356	0.923231	1.56507	-0.1212	0.341829	0.695853	-0.142843	0.226998
lung		EX1718	-0.0336561	0.417339	0.9251	5.97067	5.78428	2.51041	5.03045	4.30112	-0.260816	2.01285	1.83099	-2.53666	1.97701	3.60538	1.69125	5.17024	0.234546	0.884111	1.8059	-0.368164	0.280686
liver metastasis		EX2236	0.0441037	-1.35802	-1.99425	7.63197	5.93047	2.09191	6.03795	4.87717	-0.929387	3.97481	2.2067	-4.67419	0.452105	5.85562	3.02944	8.65813	0.0685454	0.474681	2.13197	-0.992582	1.51682
colon		EX2448	-0.0315523	1.45005	0.344351	0.657641	0.438505	0.0052686	0.574808	0.287438	0.133778	1.35173	0.274435	-0.714513	0.415242	0.31453	1.01267	0.724376	0.157853	0.122117	0.392339	-1.43674	0.354156
colon		EX2782	0.453649	0.661211	-0.162521	3.05832	2.26851	2.27285	1.55317	2.47723	-0.120046	-0.963147	1.0526	-0.460272	2.39675	1.07953	1.81718	2.36265	-0.0426764	0.46176	1.8695	-0.0067574	0.545516
liver metastasis		EX3034	-1.13533	1.37298	0.299037	3.39873	4.41049	0.0312156	3.54074	4.17049	-0.538698	1.70423	1.09311	-2.9096	2.41899	3.87933	2.53677	4.32765	0.65052	0.043882	1.91357	-0.770008	-0.822207
liver		EX3150	0.659575	-0.0516243	-2.82262	4.91977	4.40223	3.55254	2.4806	3.71968	-1.16036	1.97058	0.475555	-1.02912	1.61427	2.19461	0.627598	3.90868	0.894398	0.891874	0.840331	-1.73427	0.317201
colon		EX3264	0.146574	-0.246967	-0.77073	1.25872	1.07963	1.44121	0.83563	0.995633	-0.577042	0.785456	0.606771	0.312632	1.54055	0.637721	0.878831	0.941088	-0.0315313	0.387308	0.982279	-0.96921	0.0449943
stomach		EX4048	-0.403871	0.20484	0.406806	0.469303	0.383739	0.287643	0.230798	0.0984192	-0.0632477	2.4709	0.384704	-0.598909	0.576339	-0.0571842	0.27251	0.444631	0.166746	-0.0251779	1.36402	-0.449939	-0.131073
lung		EX4054	-0.329511	-1.79188	0.321898	-0.0106617	0.0255995	-0.017488	0.575179	-0.327044	-0.514429	1.69889	-0.262218	-1.64717	-0.50454	-0.442486	0.141895	1.10997	-0.0264936	0.432723	-0.578925	-1.34455	-0.430888
colon		EX4060	-0.330008	0.931332	0.50965	3.92288	6.35598	3.2826	5.17239	5.41785	-0.876719	4.91681	1.28813	-0.992436	2.54143	5.11783	5.03071	6.71517	0.494643	0.23433	1.49244	0.0467433	1.08117
colon		EX0274	0.104904	0.259995	-1.684	2.77667	1.36465	2.89325	0.926713	2.62047	0.160274	1.76515	0.532595	-1.27171	1.78731	1.00483	1.7241	1.83341	1.14632	0.651379	1.66018	-0.526861	0.599566
stomach		EX0428	0.0909023	-0.040277	-0.621469	2.42459	1.07562	0.683849	1.9945	2.2966	0.841625	-0.34374	0.51385	1.31107	0.364568	1.46992	-0.0318384	2.39297	0.0513077	0.175007	0.974921	-0.475189	0.51756
liver		EX0476	0.321679	0.851678	-1.32792	4.75352	5.25945	2.32442	5.31629	4.28533	-0.584641	4.18888	0.472017	-0.619002	1.70509	2.33337	2.74346	7.49653	0.0832491	0.27972	1.02396	-2.01909	-0.430946
liver metastasis		EX0918	0.0260939	0.888252	-1.00402	5.18871	5.0429	0.330738	5.40672	5.45176	-1.34042	6.08034	1.67786	-2.502	0.026886	5.0536	1.10665	5.97345	-0.0234155	0.0929696	1.3473	-0.275058	0.100023
stomach		EX1494	0.272454	4.07329	0.547387	3.43293	1.42928	0.561981	2.64392	3.43735	1.68562	2.6447	0.917298	-0.617539	2.23098	3.70674	1.28724	3.45399	-0.0826917	0.706279	1.70801	0.589871	0.8976
colon		EX1624	-0.485353	2.46982	1.89927	3.81977	5.09398	1.79758	4.05394	4.80585	0.0959749	2.59062	0.836797	-0.785881	0.692968	3.15595	2.92647	4.48928	-0.0712919	-0.417322	0.505918	-1.15113	0.418058
liver		EX3058	NA	NA	NA	NA	NA	NA	NA	NA	NA	NA	NA	NA	NA	NA	NA	NA	NA	NA	NA	NA	NA
colon		EX4610	-0.0030022	1.24468	2.21299	-0.0223875	0.0195289	-0.337041	0.189688	0.343349	-0.415085	-0.205769	0.0084103	0.212825	-0.250722	-0.294312	0.513368	0.00933266	-0.209721	-0.278556	0.0502062	-0.43771	-0.0029483
colon		EX1330	0.54259	2.71596	0.760269	3.65856	2.65656	1.61786	2.6946	2.88051	-0.0340108	-1.98051	1.51621	-1.90678	2.28467	2.03434	2.56982	2.77561	0.348524	0.360449	1.81018	-0.958044	0.786859
colon		EX1680	-0.166329	1.25047	-0.245861	1.94623	0.393494	1.35706	0.740348	1.26299	-0.65069	2.16306	-0.0131063	-0.571224	1.24341	-0.28657	1.49438	0.3585	0.527134	-0.338272	1.71436	0.498314	0.491916
liver metastasis		EX1986	0.0756512	-0.0984974	-1.12392	5.73852	5.99451	0.0229076	5.10171	4.8453	-0.59668	5.90884	1.71682	-1.47561	1.86423	3.4149	3.36859	5.82487	-0.0079728	0.443496	1.25668	-1.80707	0.294432
colon		EX2766	0.0435124	0.386422	0.201186	2.75186	1.73335	1.83548	1.49556	1.64671	-0.0004377	-0.789524	1.12683	-1.56558	1.72366	0.808294	2.25055	1.83988	0.684631	0.434788	0.618446	-0.0556355	0.506026
colon		EX3062	-0.129299	0.893846	0.443671	1.38683	0.988621	1.01018	0.498639	0.97461	0.0132084	3.96831	0.543896	-1.19709	1.00352	0.110293	2.17781	1.1082	0.0533023	0.414276	1.42007	-0.395115	0.837886
lung		EX4230	-0.472077	-2.76358	-1.06363	2.86354	3.45792	2.6886	2.4473	1.57377	-1.2538	2.13	0.877583	-1.35291	3.04471	2.27755	0.677103	2.52088	1.68777	0.242764	0.140357	-2.35759	0.533096
stomach		EX0738	0.967137	2.11955	-0.455264	1.62184	2.22406	3.3155	2.08746	2.78144	0.151746	1.10156	0.571779	1.16615	2.10219	2.55582	2.18553	3.30608	-0.585524	0.44059	0.461585	-0.104407	0.30504
colon		EX1710	0.18889	2.02984	1.22924	-1.38725	-0.0313139	-1.72925	-0.873812	-0.157209	0.280392	4.72544	-0.158854	-0.953728	-0.548065	-0.608178	0.257648	-0.594979	0.509214	-0.419561	-0.263702	0.879651	0.454852
liver		EX1762	0.783323	-0.412473	-2.16697	3.37249	2.8868	1.79356	3.72913	3.38594	-1.63147	-1.98612	0.63317	0.564512	2.40101	2.87158	0.747765	3.47835	1.21404	0.0638561	0.30442	0.0920415	-0.622865
head&neck		EX3368	0.0273647	0.33884	1.0697	1.02156	1.49372	1.07937	1.75542	1.79862	1.34624	2.93721	0.103576	-0.376499	0.595913	1.31465	3.01283	2.32567	0.268493	-0.187968	0.85387	0.485465	-0.419924
colon		EX3816	0.39914	1.01027	-0.110428	1.85278	1.7354	2.46206	1.53038	1.52698	-0.888287	0.45662	0.541523	-0.871629	0.746207	0.936286	1.23609	0.971357	-0.782726	0.362297	0.85546	0.647233	0.310992
liver		EX3914	NA	NA	NA	NA	NA	NA	NA	NA	NA	NA	NA	NA	NA	NA	NA	NA	NA	NA	NA	NA	NA
stomach		EX4052	0.254106	-0.383878	0.225467	2.50207	1.42548	1.10148	2.12245	1.85508	0.409526	1.30181	0.529752	2.17554	1.68663	-0.684633	0.867552	2.7705	-0.392958	0.31374	0.661087	-0.900636	0.675825
others		EX4108	NA	NA	NA	NA	NA	NA	NA	NA	NA	NA	NA	NA	NA	NA	NA	NA	NA	NA	NA	NA	NA
colon		EX0124	-0.131559	0.197108	-0.350618	1.6911	0.797429	0.766885	0.871886	2.15675	-1.51663	1.16463	0.451818	-0.997513	0.922386	-0.465507	1.28558	0.461776	0.30471	0.162835	0.292013	0.786597	0.102045
liver metastasis		EX1044	0.176504	0.767375	-0.771932	1.67925	5.73068	0.339323	4.1826	4.13873	-1.75198	4.0139	2.35089	-8.16017	0.372966	5.02695	3.41058	5.50241	-0.349461	0.387009	2.18706	-0.807221	0.56069
colon		EX2684	-0.382365	-0.717995	1.01003	-0.187004	2.44243	0.772802	2.4495	1.58524	-1.4879	2.78107	0.0115805	-1.6739	0.822187	1.75781	1.74487	2.19606	-0.0148849	-0.088788	0.262878	-1.02732	0.637384
stomach		EX2754	-0.0039597	1.40836	-2.12121	2.65051	2.33609	2.00554	2.23187	2.27168	1.48166	3.83899	1.45226	2.79148	2.37561	2.73669	1.8867	3.1614	0.220337	0.438638	1.978	0.202687	0.783175
colon		EX2848	0.231251	-0.583841	-0.0126028	1.47323	0.871521	0.492495	0.428721	1.06222	-0.357999	1.60548	0.321643	-0.250263	0.669327	0.368708	1.39469	0.783466	0.286354	-0.0023786	1.41269	-1.08259	-0.319426
lung		EX3048	0.0132111	-0.579141	1.30863	1.44012	2.16139	0.02317	1.15723	3.36638	-1.17554	-0.795177	-0.209086	-2.06326	0.574691	0.999393	1.05091	2.02721	0.325953	-0.145715	0.0002003	0.304669	0.259893
liver metastasis		EX3184	-0.001702	3.91781	0.470032	3.70619	3.91552	0.20959	3.08958	1.5343	-0.983082	4.6412	1.65289	-3.25023	0.216594	1.81861	1.20749	5.8252	-0.213384	0.125332	1.16594	-1.24778	-0.570316
colon		EX3766	-0.395942	1.1595	0.881787	6.49606	6.39591	2.0166	4.93483	5.37768	-0.855035	6.14226	0.964215	-2.87545	1.44058	5.22033	3.1656	5.84683	0.672099	0.10511	0.721056	-0.799483	0.907768
lung metastasis		EX0818	-0.17776	-0.750409	-0.312516	4.2328	4.40122	3.30888	4.57865	4.60914	-0.524598	0.181621	0.930291	-1.98403	3.11396	3.19664	2.08493	3.92451	0.48434	0.52313	0.98321	-0.963497	0.896703
colon		EX1032	-0.213245	-0.515463	0.880309	2.57535	6.91502	2.63244	6.32493	7.17198	-1.04062	3.29724	0.811228	-1.68731	1.82608	5.33398	4.17129	5.99718	1.08843	0.288944	1.0016	-0.713288	1.01422
colon		EX1552	0.141226	-0.552195	-1.37847	4.18328	3.28142	3.36287	1.98713	2.23494	-0.132289	-2.39852	0.915305	-0.706983	2.04201	1.80631	3.07339	2.63218	0.548774	0.629583	1.6836	-0.0269974	1.17586
colon		EX1622	-0.216436	2.86025	0.906809	0.912782	0.985511	0.0382199	1.17025	0.646894	0.290218	4.87098	0.0271988	-2.57472	-0.285291	-0.194345	0.444511	0.629442	0.393044	0.102607	0.590483	-0.686425	-0.0367756
colon		EX1828	-0.525606	2.18227	1.33147	4.08038	4.16686	4.09373	4.46094	3.27012	-0.064951	4.0038	1.1981	-1.79788	2.42983	3.2605	3.1724	4.01719	1.06678	-0.238907	1.78207	-0.684458	0.114167
colon		EX1926	0.708948	1.78087	0.385264	1.48554	1.18779	0.829071	0.710234	0.901403	-0.348662	0.243889	0.574618	-0.854133	0.341297	1.06214	1.3273	0.716753	-0.424226	0.519174	0.771084	-0.852346	0.881168
lung		EX2136	0.18658	0.514527	-0.488167	5.51109	5.64327	4.31519	6.47896	6.43898	-1.17938	2.41123	0.909449	-3.6983	2.79272	3.84418	1.51531	5.41688	0.992635	0.314606	0.368444	0.415674	0.270709
colon		EX2394	-0.110402	1.41974	0.330417	1.07929	0.196873	-0.225662	0.441466	0.67069	-0.044527	0.860844	0.809132	0.48362	1.30452	0.179988	1.73738	1.28017	0.0820832	0.368049	1.1017	-0.427102	0.844341
esophagus		EX2660	0.376993	1.92948	0.405115	2.36326	3.41095	1.75398	2.83267	3.93651	1.13033	2.75894	0.627538	-0.799859	3.66437	3.37081	2.89147	2.90888	1.74808	1.01098	1.83942	0.483161	0.852997
colon		EX2778	-0.413143	-1.22492	-0.39003	-0.0835919	-0.144741	0.338353	0.173684	-0.149343	0.882322	2.65265	-0.122608	-2.6318	0.629444	0.521656	0.608683	0.261828	0.451825	0.0445147	0.110354	-1.04031	-0.138289
colon		EX2856	-0.136341	1.50481	1.60067	4.58656	7.6684	3.4603	5.88257	7.41673	-1.17836	2.06269	0.655668	-1.64476	2.35796	5.26815	5.05347	6.47453	0.550299	0.324529	0.950242	-0.197192	1.07055
liver metastasis		EX0038	0.124315	-0.512842	-1.64373	4.6017	4.22811	0.549495	5.39872	2.692	-2.11166	5.47193	0.839881	-2.03228	1.99371	3.07366	2.92939	5.39459	-0.0243039	-0.0954925	0.732423	-1.43031	0.936882
colon		EX0226	-0.572575	3.65936	1.06277	5.65703	6.11279	2.9018	6.63931	6.60624	1.27391	4.26862	0.982305	0.236071	1.62201	4.80567	4.90981	6.00561	-0.228595	0.343995	1.02303	-0.424284	0.854869
liver		EX0564	0.0025273	-0.274302	-1.56821	4.36676	5.62529	2.21845	4.64091	2.6351	-1.57648	0.891716	0.900376	-2.53969	2.06222	2.86202	0.625135	3.83206	0.791816	0.398751	1.93388	-0.914709	-0.977844
stomach		EX0802	-1.08084	4.32012	0.182378	3.11334	2.44525	2.61328	2.33597	2.72577	1.23328	3.24817	0.605759	-1.22991	1.89284	2.51907	1.03837	2.37173	0.346941	0.465734	1.00407	-0.289446	-0.41653
stomach		EX0954	-0.113053	-1.25201	-1.68269	2.86819	2.54563	2.63215	1.79459	2.18066	0.62477	-1.38879	0.51021	1.78072	1.79732	1.89842	1.59556	2.84433	-0.0306673	0.278548	0.499419	-0.260947	0.50481
lung		EX0988	-0.234364	-2.38338	-0.342217	3.64063	3.34447	0.466236	3.15379	2.77473	-0.0693274	1.00831	0.396754	0.458004	1.3711	3.34819	1.32608	3.34419	0.687266	0.275154	0.917914	-0.32088	0.780893
liver metastasis		EX2514	NA	NA	NA	NA	NA	NA	NA	NA	NA	NA	NA	NA	NA	NA	NA	NA	NA	NA	NA	NA	NA
liver		EX2706	0.386843	0.369431	-0.267725	0.806264	2.28227	0.250982	1.82138	2.24794	-1.32238	0.874946	-0.0964494	-0.398646	1.05003	0.987748	0.989421	1.12055	0.650967	0.402445	1.4253	2.02575	1.08738
stomach		EX2908	-0.194136	0.66227	-0.856813	1.31283	0.896737	1.54867	1.39866	2.25209	0.0911903	0.825512	0.460478	1.80739	1.8503	1.43007	0.121582	1.43801	-0.232317	0.257735	0.956746	0.161506	0.831228
liver		EX2938	NA	NA	NA	NA	NA	NA	NA	NA	NA	NA	NA	NA	NA	NA	NA	NA	NA	NA	NA	NA	NA
head&neck		EX3588	NA	NA	NA	NA	NA	NA	NA	NA	NA	NA	NA	NA	NA	NA	NA	NA	NA	NA	NA	NA	NA
colon		EX3818	0.529874	0.676743	0.351074	1.70602	1.58612	1.75792	1.70872	1.37305	0.345984	0.0623732	0.54373	-2.69675	0.828656	0.139375	0.565547	1.40643	0.368147	0.477582	0.456286	-0.0616975	0.218516
colon		EX4156	0.0607624	0.460445	1.42832	3.25428	2.32992	2.2741	2.44447	2.45963	-0.354785	2.31531	1.25704	-1.63781	1.7564	1.88807	2.82058	2.78238	0.187684	0.471898	0.810177	-0.546902	1.52928
lung metastasis		EX1314	-0.245289	-0.700623	0.156971	4.70826	4.92228	2.7474	5.13192	4.61059	-0.963151	-0.427406	1.55417	-0.83296	1.93284	4.47471	1.44626	3.30608	0.135338	0.887861	1.47219	-0.49977	-0.241785
stomach		EX1956	0.166583	2.04325	0.813371	0.277039	0.685077	-0.346159	1.34639	0.142262	1.4918	1.9762	0.835854	1.34483	0.300336	0.662884	0.263707	0.330312	0.89432	0.0551482	1.96431	0.286464	-1.83926
stomach		EX2500	0.0488453	-2.17434	-1.46508	1.30416	2.45783	2.10761	1.71288	2.22773	-0.28054	2.99436	0.954779	1.17488	1.93169	2.28375	0.612219	2.02194	0.192247	0.79891	1.51146	0.18341	0.203734
colon		EX2868	-0.884818	-0.848894	1.17255	3.48931	5.20874	4.29524	4.71294	3.9366	-2.30175	3.59432	0.499151	-2.81928	0.33413	4.05632	2.46403	4.99969	0.316422	-0.15733	1.04224	-0.839226	0.577879
lung		EX3682	-0.65513	-1.03643	0.849257	1.37439	-0.0344943	-1.60638	1.88981	2.98098	-0.797345	2.01205	0.159915	-1.14286	0.820538	0.849527	0.126408	1.25658	0.476455	0.138216	0.68863	-1.15426	-0.0321941
colon		EX4016	-0.181945	2.92463	1.1091	-1.0877	-1.22558	-0.536452	-0.632019	-0.585016	0.513736	1.4576	-0.348028	0.0046587	-0.672234	-1.07275	0.0415283	-0.820961	-0.411487	-0.153935	-0.307174	-0.519191	-0.0937371
stomach		EX4550	0.199345	2.0313	0.125741	3.38822	2.15167	2.90124	3.54291	3.92121	0.921541	1.91726	1.25078	0.401264	2.33226	3.3311	2.96567	3.83796	0.245755	1.1847	1.72634	-0.296761	0.224641
colon		EX0044	-0.0268775	0.216662	0.856343	1.04225	0.530641	0.259165	0.772745	0.501108	-0.0811272	-0.873208	0.528212	0.624762	0.98793	-0.407651	0.851116	1.08122	-0.47165	0.003033	1.39958	-0.558736	0.0310197
liver metastasis		EX0058	0.253684	0.421992	-2.06047	6.02269	6.56477	2.69035	5.62009	3.3028	-2.41687	5.77446	1.41776	-2.19057	1.59508	4.37898	2.36377	5.58038	0.2406	0.28013	2.13235	-0.680092	0.0522437
colon		EX0268	-0.192223	-0.24124	-1.87288	2.50178	1.77175	1.66862	1.01076	1.3957	0.362613	-0.503592	0.864326	-1.19468	1.90531	1.8909	-0.0128878	2.3744	0.235953	0.337321	1.58144	-0.403914	-0.301008
colon		EX0472	-0.813717	1.19711	-0.122779	0.811153	-0.281212	0.0026628	-0.486362	0.658765	0.114008	1.82876	0.027463	-0.371878	0.296928	-0.210996	0.604484	0.974307	0.267884	-0.176806	0.672657	-0.185123	-0.105474
stomach		EX1826	0.132541	-0.663343	-1.31112	1.64839	2.54821	1.16391	1.38254	2.17808	0.931011	0.423371	0.517489	1.42234	0.993117	1.84615	1.40728	2.05092	0.175284	0.792055	0.142549	-0.329123	-0.244387
colon		EX2132	0.264572	1.08649	0.211892	2.74178	1.36602	1.79662	1.58382	1.79175	0.286177	-0.558949	0.923232	-0.162352	1.69091	0.159723	2.22218	1.99817	-0.0298438	0.219418	0.843184	0.0972376	0.871118
liver		EX2488	-0.0093784	-2.10438	-1.08599	2.51512	1.41858	0.190057	1.67129	1.22796	-2.40051	0.0289359	0.328248	-0.406041	-0.286377	0.601154	0.467208	0.990873	0.457341	-0.33252	1.21395	0.737751	-0.533473
stomach		EX3688	0.0597152	1.79538	0.746624	1.59313	2.01977	1.37061	1.18917	1.65827	0.699725	0.82809	0.456777	-0.065608	1.22816	1.56488	1.90584	1.61123	0.684303	0.176432	0.0212374	0.0992194	-0.655556
colon		EX3742	-0.724649	2.33206	0.953752	3.36235	3.89551	1.89613	3.64005	3.51446	-0.983548	1.39463	2.14971	-2.27927	2.41721	2.14481	2.14728	4.25644	0.111563	0.45676	2.28426	-1.14292	0.427564
liver metastasis		EX4246	NA	NA	NA	NA	NA	NA	NA	NA	NA	NA	NA	NA	NA	NA	NA	NA	NA	NA	NA	NA	NA
colon		EX4556	-0.0557632	2.25281	1.15715	2.87576	2.88832	1.55318	3.06673	1.81088	-0.849305	5.43265	1.20299	-0.241365	1.84056	1.4446	2.07066	2.16433	0.852682	0.253095	3.18223	-0.567084	0.934258
colon		EX0672	0.0752072	1.64394	-0.726708	2.15083	1.3193	0.421915	1.38088	1.2971	-0.741483	2.02458	1.05424	-0.764941	1.50487	0.563555	1.84981	1.65173	0.15705	0.326915	1.30082	-0.500759	-0.549389
lung metastasis		EX0972	-0.337006	-3.54519	0.102809	4.1115	4.91366	2.44764	3.05384	4.04782	-2.49706	0.410728	-0.0604325	-0.947855	1.64913	2.67968	1.96832	3.73945	1.08135	-0.136327	0.255578	-0.55094	0.768844
colon		EX1914	-0.064765	2.05188	0.35485	-0.0623179	0.0880771	-0.525908	-0.555342	0.138594	0.517126	0.94756	-0.144546	0.89034	0.397498	-0.520659	0.418071	0.681226	-0.0768104	0.0469361	0.597712	0.108195	0.273803
stomach		EX2112	-0.368743	1.14321	0.808768	2.628	0.872589	-0.561123	0.835589	2.22027	0.183459	0.149139	0.444056	2.3477	0.838325	1.52599	1.76043	1.98887	-0.0258403	0.0396223	0.710348	-1.56206	0.286569
stomach		EX2172	-0.549232	-1.26494	-1.74178	1.84768	1.03394	1.15667	0.09762	0.911282	0.0660286	1.93237	-0.196784	2.90332	0.771994	0.938745	-0.0807371	0.769139	-0.462328	0.091612	1.26649	0.445399	1.82539
stomach		EX2188	-0.581866	3.79727	-0.372464	3.23797	1.25583	2.11748	1.67402	3.53893	0.447384	1.96757	0.534088	2.23673	2.29213	2.13443	1.75601	3.5974	0.379786	0.365735	1.54398	-0.500638	0.666389
colon		EX2498	-0.492498	1.94587	1.15168	-1.14013	-1.16681	-2.41709	-1.91157	-0.880018	0.0684833	-1.51405	-0.191114	-0.187851	-1.24989	-1.69785	0.016233	-1.46637	-0.545452	-0.61873	-0.545382	0.145581	0.0488176
colon		EX2638	-1.20657	-3.05867	-0.610175	2.63829	6.45365	3.35248	5.25382	6.29648	-1.76195	-0.527037	0.835211	0.446116	1.85354	4.77746	3.21822	4.70809	0.242023	0.194301	0.620729	1.24201	1.14254
colon		EX2670	-0.182577	2.49063	1.9662	0.858387	0.448605	-0.390544	-0.0347576	0.412342	0.184314	3.27678	0.719285	-1.45956	0.705375	-0.259698	0.9213	0.425519	0.226053	-0.533048	0.43764	0.412598	0.586467
liver		EX3042	0.157653	-2.79785	0.547677	3.35773	2.82941	-0.809256	1.52685	2.70603	-2.88786	1.20594	0.774909	-1.54386	0.642566	1.37201	0.498422	3.7724	1.16034	1.45319	1.62584	-0.159715	-1.03984
colon		EX3518	-0.677663	1.51122	-0.907923	1.49342	0.27577	-0.885972	0.0388307	1.40839	1.26311	0.649804	0.0086022	0.241358	-0.0790863	-0.641396	1.38738	0.763583	0.196481	-0.357738	-0.955091	0.830096	0.636195
colon		EX0750	-0.164314	0.911933	0.781165	3.48238	3.41413	1.27195	2.78922	3.45676	0.136107	2.27835	0.736027	-0.618051	1.80652	1.4838	2.85006	2.34134	0.509557	0.320271	1.23214	-0.478435	0.228777
liver metastasis		EX0968	-0.395229	-0.724799	-1.59085	5.08537	4.36046	1.63157	5.13089	3.56752	-3.69109	1.9617	2.0809	-5.19557	2.94253	5.5403	3.35605	6.9815	0.112613	-0.246675	2.21514	0.604337	0.785264
stomach		EX1210	0.0896298	2.3577	1.51749	4.45588	1.77979	-1.19879	2.76435	3.94025	0.626923	-0.58926	1.33935	2.05106	2.90878	3.48944	2.27004	4.50627	0.254209	0.112559	2.31181	-0.0201115	0.908552
stomach		EX1458	-0.271931	3.19206	0.0859556	4.72782	4.99193	2.60591	5.31564	6.51676	-0.928746	5.66314	0.0346146	-1.97478	1.29446	4.81758	2.77825	5.5934	-0.4769	0.0795965	0.401938	-0.696603	1.22633
liver		EX3052	0.175897	1.90998	-1.71881	4.02191	2.71171	-0.1846	1.75958	3.12774	-0.286332	0.104124	0.545549	-0.841598	1.13938	0.690326	0.837967	2.33633	0.351026	0.295035	-2.09204	0.746806	-0.55951
colon		EX3160	0.336702	1.72182	0.705896	1.4722	0.248576	-0.558764	0.339702	0.587275	-0.35158	0.209213	0.967009	-2.23582	0.389971	-0.0690574	1.20728	0.300069	-0.45258	0.0035344	0.689695	-0.835541	0.0508423
colon		EX3558	0.641059	0.458807	1.08923	2.15261	1.78594	1.12377	1.46235	1.13002	0.677267	-0.297395	1.68243	-1.35056	1.59279	0.834863	1.493	1.97812	-0.102824	0.437943	2.80129	-1.40221	-0.214954
stomach		EX3994	-0.0512704	2.5193	1.1821	4.4736	3.59382	2.33781	3.47755	3.39397	0.348507	3.34785	0.859443	0.852476	1.64121	3.15859	2.57898	4.50494	-0.177784	0.114614	1.3306	-1.49015	0.503813
colon		EX4596	0.303563	2.65954	0.913848	2.99733	1.40765	0.501299	1.412	1.49565	0.179329	-1.91039	0.541674	0.179715	1.50471	0.397451	1.71483	1.71985	-0.383036	0.198892	0.965478	-0.249236	-0.566345
liver		EX0248	0.411582	-2.20663	-0.869977	5.41947	6.94998	3.07598	6.37822	6.07911	-1.61837	1.27684	1.03681	-2.1756	3.11698	2.34639	4.33308	7.50886	0.323339	-0.117894	0.894419	-1.60863	0.423521
colon		EX0258	-0.567633	3.52619	0.243167	0.0443764	-0.376289	-1.03425	-1.25072	0.34334	0.791737	0.280135	0.186781	-0.255801	0.28838	-1.15153	1.45786	-0.215766	0.489305	-0.404356	-0.095336	0.312545	0.110011
lung metastasis		EX0384	-0.123593	-3.2127	-1.53954	2.63364	2.79624	2.93657	3.61021	2.61948	-1.2575	1.84333	0.733837	-1.55632	1.88099	2.55564	0.741343	3.00005	0.987235	0.19357	0.410532	-0.8712	0.699051
stomach		EX1368	0.322967	2.81269	-0.0374613	3.72771	2.18339	2.50033	3.69532	5.53591	0.312395	1.6239	-0.148496	2.63349	1.72403	2.78886	2.67689	3.99217	-0.188107	0.115768	1.41017	-0.055119	1.32105
colon		EX2018	-0.374665	1.15033	1.17118	6.29779	6.61662	2.25101	7.13653	6.68339	-3.14615	3.57511	0.955386	-1.9173	2.60609	3.76071	3.85644	5.6226	0.453001	0.0797367	1.40659	0.360088	0.84967
head&neck		EX2124	-0.329562	5.1753	-0.22051	0.172668	0.503183	-2.62121	0.854683	1.12237	1.67252	0.342826	-0.495318	0.103778	0.869521	1.44061	2.16917	1.09404	0.361196	-0.222747	0.123359	0.25297	1.15657
colon		EX2200	-0.264438	1.68515	0.748652	0.203909	-0.412166	1.20013	0.675407	0.0060935	-1.20839	4.49892	0.334621	-1.76828	0.288652	-1.11454	0.508427	0.413228	0.679383	-0.079649	0.418816	-0.907312	-0.100295
colon		EX2508	-0.933611	2.09187	1.0633	2.04939	1.46598	1.56426	1.40214	2.75588	-0.869739	-0.0902195	0.217721	-2.08346	1.94917	2.16928	3.21228	1.34151	1.03546	-0.240916	0.168428	-1.02288	0.665039
colon		EX3030	0.223295	1.92361	0.491265	2.01713	0.734785	0.569052	0.120375	0.884721	0.589994	0.680347	1.04955	-0.461578	0.99593	0.528159	2.00854	1.39831	-0.130567	0.364904	0.768185	0.0679408	0.154289
liver		EX3466	-0.0052605	-1.33509	-0.430884	-2.0553	-1.85826	-0.468262	-3.15319	-0.707202	-0.047966	3.40204	0.261627	-0.744385	-1.60063	-0.608472	-1.22746	-2.32416	-0.0352064	0.144765	0.327478	0.326386	0.152203
lung metastasis		EX4390	0.0030509	0.366957	1.48989	3.91277	3.50801	0.417936	3.84124	3.31509	-0.633352	-0.460688	0.718302	-1.01511	1.41125	2.60931	1.00288	3.5644	0.456975	0.135243	0.42308	-0.853579	0.769145
colon		EX0004	-0.175223	2.32594	-1.30356	2.27916	1.58328	0.71498	2.20218	1.0779	0.785765	0.472204	1.41498	-1.9399	1.13838	0.678599	1.00582	1.79954	0.541898	0.659571	1.35955	-0.978364	-0.853005
liver		EX0244	-0.106191	-0.506363	0.299137	3.76004	2.8221	2.76056	2.48541	2.53729	-1.16508	1.0951	1.09719	-1.36745	1.06293	1.89509	0.331832	3.36886	0.0378833	0.168879	0.885844	0.156958	-0.65446
head&neck		EX0278	-0.382219	1.77811	0.422823	1.4632	0.825509	-0.294493	1.34016	1.87605	1.64648	0.948049	0.716447	-0.562251	0.403729	1.1472	0.616443	1.20303	0.679153	-0.13162	1.69298	0.264228	0.0278063
colon		EX0534	-0.549575	3.24598	2.3897	5.14282	6.48076	2.37755	6.67477	5.76058	0.71382	2.24665	0.526646	-0.841957	1.40542	4.03529	3.23066	4.46122	0.0081939	-0.253174	0.386384	0.188824	0.234556
stomach		EX0608	-0.549263	-0.510887	-2.04018	1.36337	1.57279	1.04223	0.440605	1.57195	0.102365	1.49855	0.396581	0.812724	1.05028	1.13211	0.579969	1.42715	0.0987478	0.0135004	0.078434	0.532757	0.149601
liver		EX0768	0.244276	-1.42586	-0.0759191	3.20287	2.96751	-0.265405	4.13878	1.85579	-2.60001	1.31836	0.209789	-0.141815	-0.324835	0.858902	0.023293	1.13197	0.142869	0.130751	0.484013	0.133024	-0.346838
liver metastasis		EX0946	0.187392	-1.93581	-2.57247	5.62548	5.32853	1.78757	3.65044	3.10365	-3.51237	4.83537	1.82751	-4.05332	1.87754	4.07766	2.86817	4.93	0.52367	0.637423	1.49074	-0.0707807	0.0340333
colon		EX1668	0.136191	0.364212	-0.161754	2.04363	0.958273	0.49347	0.279531	0.643388	-0.142079	-0.863481	0.145651	-0.434828	1.10134	0.240424	1.82581	0.771237	0.36318	-0.371473	0.796232	0.352218	0.0240812
lung		EX1682	-0.314781	-0.575636	1.03362	3.96828	3.71176	1.71657	2.30343	2.67276	-0.660857	0.386282	0.366961	-0.920572	0.916034	1.89155	1.19603	2.8681	0.429415	0.370166	1.00774	0.361441	0.153097
colon		EX2214	-1.09885	1.23776	0.650477	5.55282	5.15206	2.40938	5.77574	6.28721	-0.602544	5.02817	0.598032	-1.07758	1.00774	4.39295	4.35255	4.65781	-0.251478	-0.265771	0.915712	0.135353	0.721628
colon		EX2492	-0.899379	0.0722818	0.769964	3.11397	2.9677	4.48641	3.9085	3.64729	0.245031	4.42854	0.833233	-2.33889	1.33295	3.48502	4.04027	3.2689	0.268919	-0.213874	0.872785	-0.048179	1.33556
liver		EX2886	0.163692	-0.988538	-0.830056	1.77358	1.35566	0.193817	1.25254	2.48114	-1.9269	0.865426	0.821151	-0.266411	-0.264293	0.256428	0.126909	0.510308	-0.341845	0.129337	1.77649	-0.156783	0.413821
colon		EX2944	-0.0084544	1.70598	-0.390799	1.27758	0.450351	-0.476751	-0.755745	0.368284	-0.0444099	-1.00399	0.530488	0.44883	0.573929	-0.451146	1.58167	0.190034	0.71985	-0.183531	0.803494	-0.637068	0.493496
colon		EX3338	0.102322	0.174894	0.416994	2.86049	1.08546	1.30755	1.91597	1.70142	0.332724	-1.53937	1.44584	-2.04895	1.91732	0.681315	1.12579	1.37203	0.325697	0.0371199	1.50587	-2.28237	-0.0901875
liver metastasis		EX3370	-0.244209	-2.03032	-2.50093	7.69122	5.81698	3.69058	5.44232	4.85594	-1.2322	6.94628	2.71822	-3.50031	3.31902	5.32964	2.97062	5.45628	0.509641	0.848879	4.10522	-0.624311	-1.75371
colon		EX3528	-0.352446	-1.29766	-0.213963	0.449545	-0.298243	-0.380728	-0.0965652	0.337743	0.859227	1.92298	-0.0663195	-1.7178	-0.185012	0.0028124	0.471517	-0.350214	0.494171	-0.210753	-0.0268316	0.0952376	0.329477
colon		EX3892	-0.67857	-0.562786	-1.0043	1.91997	1.24914	-0.009398	0.994098	2.02803	-0.437777	0.348686	0.737617	-0.683323	1.56563	0.792322	1.56032	2.07011	1.635	0.558139	1.3198	-0.52555	1.23267
stomach		EX3940	0.280668	1.69818	0.233349	3.12798	1.2554	1.54244	1.80342	2.22072	1.33829	1.33969	0.954861	0.644073	1.68357	1.42984	2.40368	1.67581	0.0589065	0.505778	0.995203	-0.0117787	-0.315312
liver		EX0112	1.00008	2.77998	1.99357	3.69629	3.8135	-0.02013	3.73062	4.4063	2.1466	3.29226	1.24828	-2.39832	1.09657	3.38405	1.81311	3.45694	0.690633	0.837104	0.451898	-1.11523	0.174893
breast		EX0232	0.481052	0.149615	0.148023	4.99583	5.16777	1.06898	5.54048	3.8246	-2.10358	-0.615436	0.812893	-2.22999	1.47647	2.7644	2.14061	4.48211	0.244482	-0.138204	0.479643	-0.126179	0.203254
colon		EX1048	-0.209803	4.35434	0.463902	1.88751	0.49362	-0.123908	1.05482	0.830009	0.428855	-1.10229	1.31847	-1.95967	1.07875	0.825387	0.715532	1.0187	-0.121489	0.162871	1.14126	-0.852358	0.765083
colon		EX1366	-0.180986	-0.791065	0.416517	4.08392	4.73712	1.68678	4.75657	5.02009	-0.832649	4.42931	0.194188	-1.8892	1.05421	4.23074	2.95507	5.00187	0.221953	0.227736	0.456245	-0.434738	0.629983
head&neck		EX1728	-0.744576	4.9003	3.05586	4.70178	5.96282	2.63137	7.22611	6.48494	0.781281	3.78347	1.14706	-1.24496	2.49702	4.93097	3.32229	5.24019	0.145629	0.812108	1.58218	0.249738	1.4449
ovary		EX2130	NA	NA	NA	NA	NA	NA	NA	NA	NA	NA	NA	NA	NA	NA	NA	NA	NA	NA	NA	NA	NA
colon		EX2154	-0.639926	0.0763482	0.314905	7.3093	7.00927	3.50032	5.70316	7.52088	-2.46772	2.82999	1.06567	-0.717273	2.81751	5.81163	4.34021	6.28732	-0.009718	0.375641	2.11683	-0.16058	1.13671
colon		EX2610	-0.0516224	1.55441	1.15952	0.439652	0.177315	0.540894	-0.169871	0.405121	-0.376202	0.466665	0.101068	-0.81075	0.639287	-0.501402	1.18169	0.721648	-0.150606	-0.210011	0.744447	0.5823	0.0136657
head&neck		EX2666	-0.450824	-0.305397	-0.739273	1.062	0.800452	-2.04314	1.82832	0.935049	0.350325	0.740642	0.0904741	-1.72132	0.727839	1.80436	1.09281	1.77846	1.00835	0.274385	1.25275	0.368562	0.489689
colon		EX2794	-0.341527	1.95276	1.31167	2.4473	3.07921	2.33648	2.89787	2.35526	-0.282275	3.03133	0.309999	-0.17387	1.29607	2.66604	2.90895	2.85668	-0.0744586	0.264055	0.243143	0.0140937	0.46715
colon		EX3228	-0.933907	-0.204312	0.427203	6.01631	6.19294	0.360477	6.18066	5.94431	-2.37523	3.38204	0.840179	-1.53594	0.624932	5.12906	3.67477	5.28821	0.386552	-0.230342	0.810443	0.274475	1.64415
colon		EX3256	0.359377	1.48294	0.434259	1.6427	1.04352	0.528911	0.155762	1.14304	-0.586543	-1.76367	0.876963	0.372869	1.23206	0.813371	1.63201	1.32065	-0.473896	0.0892639	0.354049	0.456044	0.173407
colon		EX3376	-0.533851	0.670349	-0.26145	3.32359	2.15571	2.64882	1.60283	2.40911	0.0589571	-3.01891	1.22905	-1.1495	1.82419	0.829185	2.23399	2.11195	-0.572181	0.448763	0.712046	0.556627	0.731267
liver		EX4454	0.785328	0.167251	-1.14162	5.59619	3.92313	-0.339379	5.81243	3.18761	-0.193906	2.43907	2.10052	-1.95418	2.23705	2.97793	1.26177	5.56149	0.101176	0.231187	2.35509	-4.5564	1.03586
colon		EX0018	-0.126255	-0.467531	-0.54682	2.42834	1.83032	1.40411	1.48961	2.11936	-0.23837	0.979233	0.854583	0.354466	1.4626	0.332129	2.84112	1.74943	-0.0616303	0.256616	1.27505	0.144058	0.608032
liver metastasis		EX0090	-0.380435	3.30472	-0.870498	5.30198	4.88936	1.08189	6.08136	3.77967	0.051327	4.3991	1.18283	-1.81084	-0.51313	2.75295	2.06738	4.1794	0.0993905	0.023591	1.12707	0.358968	-0.133482
colon		EX0106	-0.0509682	0.327661	-0.669412	1.47504	1.24704	1.05971	1.01705	0.790956	0.152462	0.842167	1.03293	-2.10119	0.920145	-0.136484	1.60404	1.87504	0.0780907	0.388864	1.17816	-1.41921	0.00784349
other metasitasis		EX0392	0.076582	-0.7309	1.14463	5.43185	5.61867	3.08304	3.41836	5.30381	-1.52966	0.950049	1.27655	0.36262	2.66174	3.70089	1.56742	5.37659	0.409462	0.0618267	1.26711	0.18034	-0.599998
colon		EX0394	-0.0161944	0.195721	0.74517	0.0429673	-0.726046	-1.87863	-1.1539	-0.177703	1.00142	0.870391	0.193569	-0.262947	-0.0554896	-1.02121	0.53865	-0.149272	0.288679	-0.575298	0.382669	0.0178515	0.0431695
colon		EX0404	0.133533	1.257	0.761449	2.88886	1.8005	-0.154258	2.12763	1.96061	1.03635	-0.519303	0.41436	-1.35227	1.16701	0.490489	3.28264	0.952859	0.177955	-0.292181	1.35237	-1.1675	-0.317071
breast		EX0490	NA	NA	NA	NA	NA	NA	NA	NA	NA	NA	NA	NA	NA	NA	NA	NA	NA	NA	NA	NA	NA
colon		EX0718	0.063801	0.449662	1.24931	2.66323	1.81198	1.77767	2.5378	2.02385	0.372041	1.26806	1.10074	-2.79626	1.3796	1.94745	1.91018	2.48178	-0.153736	0.221945	1.17635	-0.173	0.550387
colon		EX0782	0.406097	1.41745	0.0845814	3.4401	1.74297	1.10663	1.91923	2.82004	-0.127533	0.21278	1.13487	-1.87599	1.58519	1.18446	1.27829	2.13044	-0.350381	0.485898	0.998476	1.62207	0.10041
lung		EX0962	NA	NA	NA	NA	NA	NA	NA	NA	NA	NA	NA	NA	NA	NA	NA	NA	NA	NA	NA	NA	NA
others		EX1316	NA	NA	NA	NA	NA	NA	NA	NA	NA	NA	NA	NA	NA	NA	NA	NA	NA	NA	NA	NA	NA
lung metastasis		EX2140	0.328563	-0.190255	0.942442	3.13077	5.27906	2.4512	5.08002	4.23579	0.18386	1.49335	1.00674	-1.9969	2.19114	4.26668	2.28194	5.11267	0.8133	0.833035	1.33684	-1.41659	1.12588
colon		EX3068	-0.130932	2.28684	0.988822	1.51673	0.654468	0.373468	1.59266	0.898224	-0.206825	-0.586205	0.943421	-1.66658	1.19831	0.278299	1.38512	1.67252	0.871735	0.259643	0.549218	-0.816353	0.91168
lung		EX3322	NA	NA	NA	NA	NA	NA	NA	NA	NA	NA	NA	NA	NA	NA	NA	NA	NA	NA	NA	NA	NA
colon		EX3706	0.337306	-0.0482784	0.219523	2.29322	1.91984	1.85432	1.7951	1.83506	-0.671008	-1.80705	0.999713	-0.0858793	2.24244	1.88635	2.19644	1.85405	-0.0645065	0.500956	1.33555	0.216616	0.959901
colon		EX3776	-0.169094	2.74867	0.154651	3.82816	2.54905	2.59495	2.2854	2.64186	0.183182	1.30972	1.33737	-2.99755	1.80465	2.29434	2.03369	2.51538	3.40024	1.11256	0.953757	-1.18091	0.411511
liver metastasis		EX3980	-0.632507	-0.0560431	-1.42092	7.65269	6.29575	2.66478	6.78962	3.22026	-2.86928	5.13315	1.53112	-4.11685	0.815103	4.71443	2.50987	6.05891	-0.0214781	0.543351	1.77595	-0.805423	0.0246739
liver metastasis		EX4356	-0.799387	0.0933073	-1.55696	5.26372	5.48212	0.235917	6.07704	3.41833	-0.822485	5.25194	1.32944	-3.19345	-0.661774	3.21219	2.5415	4.58642	-0.2044	0.296651	2.3548	-1.48457	0.880724
head&neck		EX0162	0.344521	5.28499	-0.381354	3.72962	2.39235	3.47719	2.32119	3.15899	0.251471	3.34959	0.791866	-0.870313	1.81575	3.67263	1.28097	2.45263	0.345904	0.71382	0.767554	0.738936	0.609979
liver		EX0202	0.489515	0.128371	-1.0999	4.45931	5.2649	1.90575	4.36623	5.21063	-1.53118	2.59942	1.36603	-1.22914	-0.615321	4.01135	2.77128	5.15979	-0.129035	0.445852	2.20364	-0.116645	0.851151
colon		EX0300	0.137352	0.881525	0.990755	1.48	1.48146	1.28824	1.41334	1.7012	-0.280493	-0.709337	0.67289	-0.682433	0.905696	0.835625	1.17136	1.17132	0.348027	-0.248221	0.622865	-0.760122	0.748713
colon		EX0412	-0.485933	1.20394	-0.197283	2.02746	1.2473	0.125591	1.14628	1.98108	0.933078	1.79326	0.87665	-0.0812864	0.972529	0.74522	1.67523	1.33345	-0.256528	0.247134	1.06481	0.0649375	-0.0602207
liver metastasis		EX0442	0.0861144	-2.40701	-1.94549	7.26711	6.7692	3.86959	7.91454	5.79023	-2.38829	3.37674	1.9978	-3.34924	3.39829	3.93759	3.91457	7.18339	1.22503	0.384601	2.76534	-1.12916	-0.147135
head&neck		EX0496	NA	NA	NA	NA	NA	NA	NA	NA	NA	NA	NA	NA	NA	NA	NA	NA	NA	NA	NA	NA	NA
liver metastasis		EX0996	-0.128323	1.5289	-0.219504	5.99034	5.72432	1.67844	5.03513	5.70673	-1.9424	6.92418	1.54357	-2.77397	1.24615	4.14747	3.64214	6.71633	-0.289498	0.393831	1.18053	0.875414	0.173832
liver metastasis		EX1348	-0.273006	-0.84118	-0.655765	5.28819	4.27453	0.691281	5.29399	2.29036	-1.45119	5.11294	1.19545	-2.54377	1.14214	2.53578	2.51018	4.99241	-0.203387	0.313166	1.73608	0.343348	0.571397
colon		EX1488	-0.330491	0.876624	-0.703238	0.834039	0.334266	0.509866	0.0224543	1.14512	-0.501174	0.114873	0.410253	-0.592799	-0.155037	-0.82327	-0.0430187	0.156783	-0.0973597	-0.150162	0.368829	-0.613404	-0.334074
colon		EX1804	-0.654976	1.62004	1.55351	1.69686	1.21671	0.035006	0.514031	1.34206	0.302828	2.96239	0.512374	-0.53733	0.281741	0.263978	1.67114	0.156565	0.567805	-0.448669	0.953221	-0.054762	1.19487
colon		EX1844	0.731372	-0.189038	-1.3123	-0.875033	-4.10726	-0.0351229	-3.6049	-4.02451	0.822309	-0.970233	-0.0408087	0.352495	-0.414222	-3.2454	-1.3921	-3.534	0.172868	0.321132	0.460597	0.776901	-0.361139
lung		EX2292	0.042326	1.14395	0.535527	5.05432	4.33081	-2.32343	3.57981	4.18477	-0.732791	0.502621	0.336215	-1.51837	2.12457	3.05759	1.16792	4.26517	0.508806	0.013189	0.658806	-3.39627	0.298844
colon		EX2368	-0.467352	1.56577	1.32077	2.01438	2.29671	0.912651	1.74475	3.23862	-0.0660773	-0.201983	0.315587	0.26976	1.3816	2.04178	3.49464	2.11125	-0.0711627	0.082904	0.713242	0.449302	0.855351
head&neck		EX2594	-0.539559	2.70354	0.668191	1.72095	1.88775	1.71394	2.03168	2.1257	-0.0994129	2.7938	0.896841	0.431177	1.55387	1.07032	1.24267	2.06981	-1.34247	-0.652792	1.76757	-1.15649	0.369653
colon		EX2776	-0.241354	2.67455	2.03396	5.01105	5.17607	5.06282	5.15857	5.6737	-1.18763	4.02056	0.363705	0.182478	1.42075	4.87527	3.07004	4.63251	-0.17414	-0.085676	1.12489	-0.405825	0.988728
liver metastasis		EX3054	0.895484	-1.29918	-2.50106	5.51307	4.85068	3.6602	3.04888	4.22057	0.536527	3.54944	1.79845	-3.89345	3.16006	3.50168	3.2367	4.96729	-0.463398	0.415733	1.56781	-1.18787	0.818237
other metasitasis		EX3412	-0.426856	1.62889	-0.929509	5.09359	3.9263	3.50702	2.78474	4.23349	1.31405	1.25879	0.950028	-0.362816	1.96315	2.76948	1.07731	3.33668	-0.62113	0.668968	1.05243	-1.1601	0.28774
lung		EX3476	0.296025	-3.70737	-0.561217	6.07458	4.50956	1.66148	3.72799	4.03758	-1.78658	0.785999	-0.273191	-0.651514	2.31716	2.375	1.59203	5.24729	0.423796	0.214625	1.18289	-0.990977	0.236283
stomach		EX4100	0.0515356	1.74071	-0.418009	5.70156	3.20565	0.596236	3.47939	4.06576	1.98739	1.67863	0.596387	0.550398	2.13715	3.80093	2.1728	5.58754	-0.104671	0.123741	2.3799	0.170001	0.711895
stomach		EX4396	0.376318	1.12308	-2.9771	3.15271	2.7954	2.21606	1.65841	3.17943	-0.855009	0.953558	0.791954	-0.407462	2.23233	3.24203	0.449955	3.27124	0.167184	1.08093	0.514463	1.5534	-0.0500426
head&neck		EX4436	-0.7835	1.53493	1.34612	0.12242	-0.163776	-0.162752	0.443565	0.698711	2.20308	0.747021	0.18409	-0.0983906	-0.223617	0.240843	-0.189192	-0.129439	-0.101995	-0.133806	0.0491943	1.19179	0.818132
colon		EX0650	-0.010149	1.48391	-0.889955	2.19225	1.16098	1.93284	2.05342	1.42517	0.755738	-0.358226	0.595559	-0.672236	1.00035	0.685444	1.24321	1.87346	0.0759268	0.187579	1.48324	-0.649952	0.726097
colon		EX0846	-0.268784	1.73596	0.834669	2.33751	3.23993	2.24004	2.30862	2.60692	-0.0723114	-0.956641	0.413128	-0.766713	1.28145	1.42378	1.78661	1.86014	0.175769	0.0714017	0.368405	-0.252816	0.385116
lung		EX0932	-0.637703	-1.03833	-2.06473	2.68226	3.51835	0.345224	2.04383	2.41086	-2.17292	2.94541	0.776264	-1.47025	2.26233	3.21983	1.38207	3.23837	0.126682	0.731113	0.123116	-0.305409	-0.0298438
breast		EX1292	0.711545	1.66804	1.99945	5.9828	6.08117	1.37325	6.5951	7.27924	-1.6986	4.54907	0.981042	-1.98393	1.1694	3.48025	3.2226	5.42762	0.918153	0.890838	1.18529	-1.24529	0.310653
liver metastasis		EX2416	NA	NA	NA	NA	NA	NA	NA	NA	NA	NA	NA	NA	NA	NA	NA	NA	NA	NA	NA	NA	NA
colon		EX3002	-0.234613	1.12599	0.62507	0.592993	-0.38552	-0.602009	-0.693055	-0.519526	0.634672	-0.834275	0.0954046	-0.421274	0.164687	-0.722977	0.659188	0.020998	-0.430811	-0.135553	1.4817	0.121699	-0.0082788
colon		EX3268	0.207974	1.23217	0.893191	2.33708	2.31681	0.0389854	1.49377	1.73247	0.445537	-1.74188	0.459117	0.247293	1.70157	0.968553	2.33614	1.16062	-0.533753	-0.0463474	1.54597	0.366618	0.88057
stomach		EX3378	-0.024971	2.40932	0.932736	0.969646	0.660535	2.06845	1.63561	1.51334	0.0721178	1.60203	0.41734	1.07116	0.931455	1.29029	0.204634	1.20049	-0.0749388	-0.058279	1.38689	-0.087357	0.109011
liver		EX4554	0.571496	-2.46406	-1.18351	5.29086	4.49325	-0.425577	4.27341	3.42717	1.37924	0.808617	1.26736	-0.436177	1.10586	3.19574	2.68935	4.33143	0.35277	0.362359	1.08631	-0.911899	-0.100852
colon		EX0604	-0.898325	-0.785641	-0.676803	1.30541	3.51474	1.69706	2.52936	3.15155	-0.741988	2.57346	0.51392	-2.89413	1.78043	3.08555	2.25385	2.06161	0.386069	0.305414	0.906134	-0.89352	-0.500394
colon		EX0636	-0.58512	2.21591	0.033639	2.16037	1.83689	2.00467	0.909558	2.15568	0.125481	-0.296773	0.648442	0.823555	0.916378	0.359641	1.47249	1.19672	0.0974493	0.048004	0.562664	0.152969	1.03164
colon		EX1720	-0.146689	-0.871818	0.228304	3.22197	2.37485	1.56245	2.12437	3.04651	-2.63822	-0.921288	0.235451	-0.628864	2.2995	0.988088	3.63465	2.68353	0.986687	-0.243098	1.15825	1.21189	0.664321
colon		EX1888	-0.0450287	1.80505	1.85208	7.15987	6.78403	1.61225	6.45586	6.81236	-1.06739	4.14999	1.50983	-1.93907	1.89468	5.60463	4.99434	5.93577	-0.529827	-0.629961	1.36455	-0.0901227	1.82735
colon		EX1950	0.0319557	-0.80913	-0.0267458	0.140526	-0.344608	-0.78811	-0.254067	0.283907	-1.31787	0.541033	0.123794	-1.20597	0.103347	0.109504	0.531057	0.0146108	0.517659	0.091039	-0.21341	0.45366	0.256949
esophagus		EX2086	-0.495643	3.15727	-0.861798	4.26309	2.86765	1.09212	4.52452	6.67553	0.561119	1.59386	-0.15572	1.63148	2.81862	4.21622	2.48592	4.25477	-0.00660516	0.0946336	0.856761	3.59436	1.0451
liver metastasis		EX3704	0.875059	-1.8858	-1.4765	7.60484	6.43183	3.44419	4.07258	3.58375	-3.82826	1.74229	2.65164	-2.99474	1.94313	5.4068	4.09771	8.16786	-0.505979	0.778651	2.08316	0.420539	0.423609
stomach		EX3826	-1.1146	-0.253603	-0.938928	2.18136	2.86513	2.30063	1.67792	2.81093	-0.0587683	0.490368	0.788392	-1.02585	2.41768	2.86449	1.32065	2.09638	-0.159946	0.72674	0.953988	0.376658	0.36054
head&neck		EX4348	0.311384	1.44247	0.540616	1.80184	1.84405	2.04962	1.8363	1.80505	-1.16691	1.71106	1.14176	-1.44041	0.968549	2.42912	1.85182	1.55429	0.312663	0.94199	0.20794	1.01236	0.808553
lung		EX0280	-0.903119	-2.61677	-1.55072	4.54717	5.94519	4.08216	5.74441	5.49021	-1.85589	1.39668	1.15842	-3.73031	3.48313	4.00341	1.64922	5.81822	-0.101007	0.322466	0.341785	-1.68436	1.11451
lung		EX0478	-1.0453	-3.53277	-0.876168	3.4619	4.29058	2.74818	2.76295	3.75197	-3.38068	0.645194	-0.932109	-2.2172	1.32306	1.58381	2.00051	3.69599	1.37101	0.0781193	0.110561	0.295379	1.19834
liver		EX1344	NA	NA	NA	NA	NA	NA	NA	NA	NA	NA	NA	NA	NA	NA	NA	NA	NA	NA	NA	NA	NA
head&neck		EX1426	0.341718	1.55511	1.25947	1.16227	1.84414	1.87041	1.29051	2.83783	0.0304298	1.6761	1.21581	-1.08059	2.81676	2.66962	1.95736	1.98712	0.460279	0.133254	0.571674	0.0079332	0.609024
liver metastasis		EX1902	0.0090709	0.559524	-1.1376	7.15833	5.67069	2.62844	5.91058	5.05812	-3.06655	5.42211	2.71922	-3.1462	2.8226	4.34494	4.4696	7.60938	0.706042	0.332829	1.90985	-0.282191	-0.682879
colon		EX2070	-0.0341339	-1.43365	-0.739377	5.08851	7.1352	4.19521	5.69689	7.30241	-3.97719	0.857958	1.67935	-3.14949	3.42778	6.10599	5.34155	6.81438	4.72697	0.563633	1.2479	1.18011	0.966107
colon		EX2162	-0.429034	2.23391	0.521057	-0.139771	-0.0253496	-1.43773	-0.739837	-0.21526	1.00899	1.30635	0.102057	-1.04737	-0.333193	-0.604442	-0.307847	-0.931215	0.360459	-0.463147	-0.0754809	-0.209194	0.247336
colon		EX2810	0.256105	0.572259	0.494808	2.20467	2.41673	0.361857	0.773015	1.43388	-1.1191	-0.976418	0.91826	-0.702964	1.02762	0.530663	2.22897	0.703137	-0.289321	0.083342	0.778909	0.209223	0.762856
liver metastasis		EX3258	-0.362545	0.951154	-0.492018	5.36453	5.73987	1.24438	5.09563	3.64324	-1.76105	2.82636	1.82297	-1.89565	1.47201	3.98274	3.314	6.85954	0.391408	0.230205	1.60954	-1.64302	0.0191035
colon		EX3474	0.318371	1.05234	-0.073678	1.00145	1.34935	-0.577004	0.326793	0.265685	0.382053	1.80466	0.822697	-2.07609	0.777923	0.630982	2.06042	1.13495	1.06933	0.056699	1.33334	0.258192	0.74113
breast		EX0290	-0.181093	-0.185368	0.327422	3.50325	1.50585	3.03845	3.06555	2.45807	-1.7559	-3.25559	0.523701	-2.45562	0.404471	2.61435	1.6978	3.16087	-1.55098	-0.565089	-0.606575	-0.159441	0.771118
colon		EX0556	-0.344563	0.785435	-0.642262	2.87396	3.30847	2.03578	1.85476	2.25249	-1.42784	4.35187	0.845205	-1.97186	1.5139	1.74137	3.2068	2.39858	0.207227	0.134688	0.76443	-0.703913	0.371334
ovary		EX0592	-0.585538	2.29184	0.290173	3.76833	4.8254	1.05551	5.36346	3.8575	-2.99272	1.6097	0.341741	-1.05185	-0.562186	2.51028	1.9753	4.61389	0.44129	0.0361948	1.23401	-0.260609	0.947964
colon		EX0916	-0.559173	2.9921	2.22265	3.59714	6.54552	3.8697	6.36071	5.57941	-1.36628	4.07456	0.867537	-1.81338	3.04802	5.2189	4.53759	6.52815	1.06979	0.165338	2.39861	-0.186976	1.29333
colon		EX1112	0.0706825	-0.0786183	-0.055542	-1.15511	-1.1596	-1.91885	-2.07672	-1.02505	-0.103338	-2.20697	0.0059042	-2.41011	-0.517764	-1.40251	0.170566	-0.92657	-0.784409	0.199435	0.0616927	0.062586	0.0320711
colon		EX2546	-0.391962	2.0757	0.656512	2.38615	2.78812	2.49694	2.68466	2.73845	0.166018	4.49044	0.503705	-0.565881	0.931708	1.51513	2.55101	2.42371	0.527652	0.252187	0.747437	-0.507591	0.508474
lung		EX2824	0.0418891	-0.269024	0.856928	2.35228	2.81113	-0.114469	1.64293	1.94051	-1.78214	0.508162	0.0307045	-0.575675	0.42835	1.26044	0.170127	2.46285	0.563905	0.219076	-0.445248	-0.278226	0.405253
colon		EX3036	-0.51442	-0.958331	-0.197735	0.126058	-1.26527	-2.94535	-0.57618	-0.0751657	-1.05717	-0.190818	-0.020606	-0.911665	0.119073	-0.410459	0.320132	-0.715627	0.525106	-0.222916	-0.621319	-1.16267	0.1259
colon		EX3620	-0.375744	2.84723	1.98842	1.82092	3.47972	1.91339	3.61315	3.16834	-1.02248	3.72312	0.763285	-0.661853	0.45781	3.23874	3.20952	4.09955	-0.0332499	-0.827206	0.676128	-1.05377	0.46056
colon		EX3636	-0.56402	2.36821	0.897203	2.31379	1.19715	1.71393	0.728522	1.25378	0.0727892	2.97252	0.850121	0.198958	1.59434	-0.0108995	2.07158	1.62433	0.456068	0.224777	1.84699	-0.213662	0.39356
colon		EX3792	0.316779	0.899944	0.773298	4.08592	3.92357	3.11045	3.31992	3.25258	-1.90755	1.05893	1.22716	-1.35134	3.06263	3.20511	3.94186	3.47109	0.625655	0.199818	1.50853	-0.0901866	1.16105
colon		EX4460	-0.718737	1.66531	0.467072	1.91332	1.59698	1.83584	1.2045	1.60915	1.03266	2.0609	1.06853	-1.31231	1.66129	1.42011	1.81545	2.21669	1.23677	0.308613	1.78489	0.023216	0.555031
lung		EX4496	-0.0867529	-0.421913	0.963622	3.43172	3.77209	1.64139	3.01171	2.75017	-0.670398	0.0962296	0.465581	-0.949987	0.833543	2.06842	0.956401	2.6341	0.202924	0.160377	0.333328	-0.336998	0.434105
liver metastasis		EX0050	-0.170604	-1.70699	0.124904	2.44864	2.26107	-0.394185	2.78441	0.386302	-1.35123	2.19958	0.0826926	-0.383336	-0.949938	1.48286	1.09564	4.25369	-0.449632	0.0091529	0.172096	-0.11431	-0.0332155
breast		EX0068	-0.230352	-0.930351	-0.493992	2.39595	1.01155	0.212223	1.12713	0.629446	-1.10309	-2.03523	0.379668	-1.09808	-0.712437	0.236561	-0.407107	-0.647073	0.0153794	-0.0074701	-0.47506	0.178229	-0.0259877
colon		EX0156	0.0532809	2.46991	-0.115674	1.83564	1.22324	0.414123	1.1109	1.37884	-0.685259	-0.35843	0.657416	0.642855	0.668239	-0.179112	1.92704	1.16174	0.16748	0.153757	0.73238	0.0056076	0.316571
colon		EX0530	-0.37546	1.19079	0.0670824	0.601706	0.0029936	-2.09354	0.151385	0.00079632	-0.550317	-2.41154	0.968537	-0.341822	0.232041	-0.732604	1.68381	-0.305697	0.368667	-0.568473	0.719841	0.0776806	0.667944
colon		EX0572	0.253422	1.23776	-0.493048	2.03776	1.07807	1.85035	1.67444	1.40051	-0.521322	1.4108	1.02786	-1.87307	1.03068	1.65902	1.16763	2.02242	0.499845	0.639817	1.49774	-0.561127	0.0862832
colon		EX0660	0.563458	2.02593	0.678456	1.91568	1.71697	1.17438	1.24478	1.41251	-0.431547	-2.44951	1.14256	0.641923	1.37117	0.221972	1.61748	1.84813	0.237549	-0.182236	0.945922	-0.298118	-0.444412
colon		EX1158	-0.498323	1.05239	1.16772	3.28919	5.70582	1.64243	4.52123	3.51936	-1.76386	0.802484	0.552605	0.0053158	1.72949	3.72248	3.08747	5.16403	0.221952	-0.147709	1.51072	-0.400764	0.422741
colon		EX1712	-0.582574	2.58411	-0.0295992	0.472507	0.17169	-0.60125	0.175712	0.921975	0.281979	-0.497054	0.80987	-0.106652	0.344899	-0.304403	1.02855	-0.366683	-0.328851	-0.646683	0.829528	0.518317	0.405827
colon		EX1744	-0.804454	1.68141	-0.218778	6.33636	5.57905	2.1013	4.61337	5.80595	-0.919657	3.34567	0.524501	-2.16178	1.71527	3.38946	2.44919	4.81021	0.223904	0.0498427	0.0775375	0.470371	0.814806
colon		EX2096	-0.015644	5.50429	0.276342	1.057	1.2119	1.2976	0.597432	0.671946	-0.4144	2.73021	0.580799	1.02447	1.9513	0.875937	1.44359	1.46992	-0.0361271	0.532209	1.30653	-0.868191	0.201578
liver metastasis		EX2294	-0.118671	1.2134	-1.95252	6.15459	6.0754	1.76579	6.45907	4.44968	-0.634793	5.97975	1.59694	-2.90674	4.53992	4.99358	2.52918	7.3606	0.435538	0.420367	1.69636	-1.13296	0.714078
colon		EX2668	-0.275895	0.771464	0.0148458	0.778775	0.186029	-0.605573	0.228947	0.748429	-0.304318	1.63228	0.388046	-0.811938	0.193738	-0.597692	2.65982	0.109249	-0.10712	-0.493263	1.0447	0.658895	1.1706
breast		EX2682	0.84758	0.868097	0.531336	5.89735	6.10494	2.89156	6.58538	4.85045	0.165113	-1.27732	0.710543	-1.36164	2.86794	4.52322	2.55513	4.08436	0.928869	0.376252	0.681939	0.617952	-0.145845
liver		EX2802	0.0451179	-2.07154	-0.391467	3.21953	1.3639	3.19099	2.28368	2.45641	-2.55097	1.24845	0.124303	-2.56044	1.666	1.31209	0.338176	3.04427	1.03131	-0.0336595	1.20197	-0.218567	-1.49732
colon		EX3404	0.221448	-1.24596	0.307224	3.36131	2.31532	2.82547	2.62342	2.02456	-3.45062	1.56579	1.43203	-2.04674	1.67128	1.77245	1.91035	2.28014	0.549299	0.593468	2.46039	-1.20382	-0.0050392
colon		EX3450	-0.0362778	1.84423	-0.065341	0.486911	-0.136463	-0.921352	-0.463023	-0.572612	1.02128	-0.127289	0.597929	0.0586844	0.505284	0.20427	1.27312	0.578243	0.0516615	-0.226803	1.15672	-1.29136	-0.287858
colon		EX3484	-0.697791	1.39712	1.35747	-1.06253	-0.856477	-2.3451	-0.968594	-1.04615	0.550986	0.494667	-0.584222	-0.872202	-0.90679	-1.34016	-0.107007	-1.00022	0.300906	-0.621094	-0.508153	-0.776995	-0.208038
lung		EX3908	0.0191088	0.788336	1.19913	2.91799	2.81495	2.85543	2.83243	2.60576	-1.37204	0.0963011	0.155301	-2.47662	1.48716	2.27594	1.16371	2.7228	0.565671	0.121379	0.234686	0.445228	0.516429
colon		EX3924	NA	NA	NA	NA	NA	NA	NA	NA	NA	NA	NA	NA	NA	NA	NA	NA	NA	NA	NA	NA	NA
other metasitasis		EX4040	0.0574703	4.13657	0.0535965	5.0975	3.72194	4.8966	4.06214	3.64964	-0.820047	4.17251	0.389788	-2.47525	1.78177	2.11018	0.949705	3.66616	0.485568	0.985031	0.308784	-0.18791	0.127856
colon		EX4422	-0.130058	1.10162	0.538722	1.56626	1.11183	1.15299	1.00984	1.28148	-0.133627	1.44806	1.06481	-1.52251	1.19488	0.688088	0.178255	1.42054	0.543714	0.395697	0.783421	-0.885349	0.200419
breast		EX0132	NA	NA	NA	NA	NA	NA	NA	NA	NA	NA	NA	NA	NA	NA	NA	NA	NA	NA	NA	NA	NA
lung metastasis		EX0260	-0.510418	-0.57088	-1.08246	2.57503	4.18963	3.36823	2.72702	3.67515	-1.27453	2.29536	0.333983	-1.89245	1.94883	3.50005	2.36948	4.09754	0.991806	0.117474	0.292828	-0.342913	1.03439
colon		EX0342	0.281719	1.09173	0.0930176	3.34169	2.46669	-0.0662003	2.44489	2.91486	0.956951	-2.45609	0.727976	-0.933576	1.93567	0.982408	1.74705	2.15603	-0.31346	0.425002	0.99472	-0.729243	-0.0882959
colon		EX0568	-0.226106	2.84419	0.408271	0.937429	-0.168812	-0.446099	0.0127897	0.0444717	0.864144	-0.0642176	0.0488433	-0.380898	0.251108	-0.439712	0.706363	0.75981	-0.302425	0.0906029	1.41591	-0.204278	-0.135529
liver metastasis		EX0892	-0.646407	-2.72151	-2.48144	6.41949	5.70241	1.94525	4.55214	4.27498	-3.01942	2.37966	1.77295	-4.86246	1.00631	3.28036	3.20162	5.17222	-0.204485	0.607595	1.23405	0.225976	0.92673
lung		EX0924	-0.159078	-0.0188331	0.153749	1.49958	1.16049	0.153655	1.43626	0.918123	-1.46333	0.465529	0.0635568	-0.65912	0.254157	0.735354	0.0032048	1.18469	-0.394195	-0.0023786	-0.384516	-0.864559	2.92266
colon		EX0940	-0.322782	4.43875	0.465159	3.47744	0.927527	0.852124	1.74826	1.53604	-0.603667	-0.540251	0.162742	-0.991375	0.544654	0.111377	1.12036	0.920141	-0.239334	-0.0091134	0.232534	-0.90755	0.696844
colon		EX1100	0.788547	-0.929993	-2.188	3.19399	2.41726	3.1686	3.02396	2.58273	0.117855	0.584539	1.0399	-2.13986	1.95447	1.84122	1.83947	2.68479	0.402797	0.846962	1.51884	-0.743554	0.330988
colon		EX1322	0.164375	2.41354	2.15371	1.90888	1.73689	2.25908	1.18916	1.67396	-0.26746	0.252617	0.495626	-0.766541	2.34928	1.23772	2.66183	2.06339	0.893327	0.307586	1.33172	-0.840646	0.765403
colon		EX1468	-0.850789	2.0922	0.771683	4.21505	4.68304	1.31181	4.12505	4.50791	-0.976204	3.31236	0.127276	-1.08349	0.963181	3.71171	3.72163	3.96011	0.273388	-0.268602	0.351624	-0.103967	0.0293093
liver metastasis		EX1532	-0.0843224	2.90531	-1.90626	6.28385	5.15082	2.08354	4.50975	3.98339	0.926708	5.41321	1.53806	-2.91606	1.21577	4.08893	1.96792	5.91714	-0.567668	0.633883	1.62167	-1.32814	0.123663
breast		EX1810	0.225595	0.868954	-0.0386925	4.71339	4.50697	1.81354	3.84071	4.2358	1.31707	1.58169	1.08852	-3.0044	2.63268	2.86416	2.93536	3.13075	0.812135	0.867	1.38409	0.113762	0.65674
colon		EX1960	-1.16634	2.16472	0.756819	2.47038	6.25613	2.77345	5.66906	5.25652	-1.52725	0.635076	0.395908	-2.36719	1.79064	5.02196	5.06802	6.5245	0.777493	-0.634534	0.466632	0.0392428	1.05037
colon		EX2066	0.0777921	-0.414438	-0.719172	2.54144	1.60265	0.159359	1.12706	1.6639	0.0379009	-0.411714	0.668764	0.886657	1.52033	1.45006	1.89945	2.06015	-0.221505	0.459003	0.815447	1.26772	0.463009
colon		EX2410	0.0426111	0.101771	0.224931	1.88406	2.12859	2.12643	2.44562	1.56477	0.26031	-0.222461	0.355016	-1.71234	0.220057	1.00158	0.73583	1.1278	0.960856	-0.163181	0.0176263	-0.39385	0.143935
lung		EX3220	-0.151103	-1.62433	-0.0117903	6.99528	4.50183	2.50777	4.85678	5.9895	-2.5629	0.986387	0.61807	-2.91827	3.64892	5.48502	3.27157	5.85992	1.52289	0.642272	1.45643	-0.736286	0.611112
lung		EX3280	-0.447678	1.02115	-0.710852	3.43269	5.20502	2.53458	2.96735	4.40817	-3.18106	2.48037	0.802065	-3.79487	1.96951	3.24586	0.64605	3.14068	1.03203	-0.18083	0.458571	-0.936448	1.14824
colon		EX3396	0.0463409	0.91964	0.57453	1.59875	0.793544	-0.270817	0.503472	0.662589	-0.54084	-2.4071	0.488207	-0.235413	0.724387	0.452615	0.92315	1.05233	-0.725058	-0.29595	0.160653	-0.687853	0.54638
colon		EX3790	-0.473879	0.914966	0.206457	1.29694	0.566595	0.878242	0.794825	1.20632	0.407705	0.424651	-0.015851	-1.1094	0.0850038	0.194119	1.20009	0.684175	-0.241535	-0.251989	0.398914	0.189839	-0.433628
skin		EX3970	-0.499389	1.85242	1.67574	-0.602855	-1.64495	0.0499258	-0.308029	-0.665509	0.671548	1.08178	-0.279258	-1.91525	-0.494785	-1.1717	-1.20668	-0.791464	-0.0750704	-0.043516	0.391217	-0.0327329	-0.147687
colon		EX4254	-0.0988007	0.41813	-0.0640764	0.517377	0.272969	-0.239469	-0.112825	0.0748076	-1.24576	1.09186	0.226186	0.0402651	0.582908	-0.125987	0.480709	0.935088	0.211122	-0.0830307	0.880165	0.390878	0.0706963
colon		EX0452	-0.169133	2.15277	-0.150403	0.170404	-0.32875	-1.47086	-0.931428	-0.372693	0.272057	-0.115815	0.0899143	-1.11692	-0.217887	-0.888751	0.914022	-0.233043	-0.30764	-0.382127	0.0418581	-0.122577	0.234565
liver		EX0520	0.208438	-0.647548	0.910964	2.55146	1.94654	0.127331	1.67086	1.88632	-1.53206	2.20574	-0.109538	-0.749028	0.844323	0.188166	0.0120313	1.29851	0.292196	0.067958	-0.493414	0.24026	-0.564612
stomach		EX1026	-0.0707064	2.07502	0.431029	1.96481	1.75378	2.01702	1.6988	1.94667	0.133767	2.41927	0.289753	1.22534	1.39239	1.16487	0.847437	1.68805	-0.696116	0.0360222	0.852207	0.522768	1.07842
liver metastasis		EX1450	-0.3525	-3.51565	-2.08856	5.00376	5.92888	2.22115	6.13233	4.4731	-2.45837	5.22536	2.43177	-5.74868	3.0294	5.07104	4.29529	6.45246	0.879129	0.588386	2.35748	-1.01472	0.0119481
colon		EX1830	-0.669261	2.42858	1.83012	5.98801	7.31718	3.24862	5.06043	5.0622	-0.53883	5.17761	0.437305	-0.958054	0.939343	4.52494	3.62397	5.26516	0.0678015	-0.0188597	1.29156	-0.244076	1.14485
colon		EX2064	0.174317	0.370906	-0.396625	1.15577	0.363102	0.570211	-0.111251	0.150945	-0.644152	-0.997392	0.308245	0.344193	0.465776	-0.511295	1.08913	0.0931788	0.0848374	-0.0323573	0.44096	-0.020578	0.119425
colon		EX2576	-0.862256	0.943132	0.163796	0.307873	0.364537	0.640994	0.439817	0.414783	-0.560543	3.00308	0.273976	-1.23258	0.56684	-0.111676	0.812997	0.64436	0.507999	0.237763	0.975433	-0.101129	0.168929
lung metastasis		EX2672	-0.433482	-0.808439	-0.443826	6.48566	5.56155	1.42035	2.4953	5.36895	-0.0147333	-0.670429	0.926734	-0.578518	2.07712	3.67492	1.88525	4.44122	0.37122	-0.349893	0.315876	0.779407	1.16314
colon		EX2758	-0.99863	4.88601	1.86645	0.6984	0.229947	-0.522745	-0.302118	0.942736	0.354122	-0.565193	0.50943	-1.40076	0.522724	-0.471122	0.846408	0.15568	-0.376538	-0.497941	0.586979	-0.061629	0.169763
stomach		EX3026	NA	NA	NA	NA	NA	NA	NA	NA	NA	NA	NA	NA	NA	NA	NA	NA	NA	NA	NA	NA	NA
liver		EX3328	-0.38766	-1.92054	-0.642498	4.70303	4.11562	-0.272421	4.44007	4.86917	-1.07056	1.15573	0.580357	-1.27756	1.43599	1.48305	1.67524	2.91417	1.06658	0.0552023	0.641016	0.138972	-0.821033
colon		EX3502	0.0641851	1.24759	1.1208	0.768729	0.998212	-0.67919	0.810578	0.493319	0.123714	2.16884	0.317476	-1.1813	-0.0267201	-0.0367918	0.797245	0.320081	1.2281	-0.211515	0.406275	0.61754	0.343371
stomach		EX4000	-0.277406	-0.130236	-1.99226	0.80896	0.759579	1.89164	0.413395	0.35158	0.0386744	0.727172	0.148578	0.634791	0.519806	1.1264	-0.553454	0.559523	-0.177142	0.148001	0.0782862	0.671973	-0.0169812
stomach		EX4232	-0.45608	1.52657	0.446147	2.93005	2.57505	3.06938	1.96766	2.10638	0.736551	0.224872	1.10349	-0.638047	0.449466	2.50301	1.91058	2.82235	0.275071	-0.169521	1.37705	1.51485	0.0734353
colon		EX4394	-0.325021	-0.674519	0.376488	3.74838	5.87928	2.28951	6.45945	5.41979	0.0976056	5.87792	0.413266	-1.94957	1.30262	5.50518	3.29545	5.07831	0.662806	0.115357	1.11048	-2.20758	0.519944
skin		EX4604	-0.422937	2.58099	1.43868	2.54356	1.97639	3.65329	2.53902	3.07137	0.303667	6.5022	0.817737	-3.00846	1.63096	1.74622	1.93064	3.40402	0.0536961	1.11316	0.843985	-1.42154	0.172109
colon		EX0668	-0.80269	1.73544	1.64441	3.86519	5.43304	1.29056	4.9907	6.21047	-1.19076	1.40876	0.0678748	-1.43149	0.782049	3.7633	3.76836	5.54003	0.70669	-0.145123	-0.0633526	-0.459615	0.059166
colon		EX1004	0.292892	1.99465	0.794558	0.966696	0.444005	0.026835	0.257264	1.77864	0.26587	0.939762	0.768833	0.971514	0.952748	0.788398	2.58292	0.499864	-0.187308	0.0809173	-0.734587	0.315248	0.323247
stomach		EX1390	0.0666733	-0.606353	-1.69463	2.37406	2.3692	2.59464	2.16133	2.52342	-0.700891	2.33618	1.03641	-0.257424	0.889458	1.99551	0.853836	1.56472	0.733079	0.578975	1.60865	0.169474	-0.284791
liver		EX1452	0.657073	-0.990444	0.523046	1.43442	4.207	1.27885	5.28672	4.01181	-2.40865	5.54497	0.953727	-1.73331	2.87253	3.28503	2.36705	7.03235	-0.47082	0.1632	1.11652	-2.3958	0.0166116
colon		EX1642	-0.733889	1.9983	1.36789	4.30476	6.48904	2.84012	5.88785	7.00855	0.723847	5.13422	0.533461	-1.55014	2.09603	4.30336	4.03844	6.26282	0.437764	-0.0054684	1.41328	-0.310688	0.963781
colon		EX1676	-0.702663	4.07	1.06869	2.77535	5.3447	1.47755	5.33378	5.32187	0.440961	4.23367	-0.313144	-0.592685	0.213631	4.99706	2.37009	5.22603	-0.24384	-0.263438	0.5689	-1.3602	0.521603
colon		EX1886	0.026227	2.08266	0.818675	3.09241	1.89868	3.46753	1.91277	3.33708	-0.825494	-0.661206	0.880893	0.0144377	1.689	0.966463	2.38944	2.3071	0.409696	0.201413	1.35651	-0.423148	1.17875
colon		EX1980	-0.186378	0.081099	-0.251111	2.10413	1.13942	1.43668	0.990839	1.83317	-0.420789	-1.57138	0.23235	0.765824	1.83666	0.683452	1.71689	1.65145	-0.200008	0.461683	0.790283	0.15545	0.351595
colon		EX2234	-0.322643	1.11345	0.190052	1.41766	0.337091	-0.267175	-0.0600491	0.727915	0.638474	1.25146	0.553008	-1.45873	1.07128	-0.559209	0.820028	0.0286121	0.222911	0.120228	0.711425	1.59052	0.874814
liver		EX2980	0.318712	-2.65136	-1.4516	3.60738	0.985409	-0.525451	1.20665	2.777	-0.37209	2.02381	1.11488	-0.910651	1.50784	1.23617	1.13786	2.48425	0.253571	0.841742	1.36181	-1.06356	-0.505332
head&neck		EX3010	-0.017396	-0.114121	-0.687825	3.15453	4.99692	2.44813	3.89032	4.87342	-0.818702	3.55693	0.55339	-2.72141	2.55585	4.19399	2.41968	4.32011	0.0896025	0.723624	1.15567	-0.802814	0.490573
liver metastasis		EX3310	-0.210123	-1.3258	-1.74923	3.98635	2.92317	-0.17132	2.7026	3.39037	-3.53712	4.64682	1.38906	-4.57555	1.91961	2.46415	2.90591	5.04786	0.0277162	-0.856762	1.40431	-0.0283596	0.507791
colon		EX3754	0.251686	1.85233	0.127866	1.22734	0.897485	-0.756954	0.772641	1.25684	-0.0149689	-1.10137	0.348966	0.561046	1.29139	0.389934	1.54555	1.31767	-0.0144729	0.441232	0.88014	1.22256	0.778273
colon		EX3906	-0.270111	2.04094	0.996447	0.403229	0.196011	-0.261149	-0.723427	-0.0788293	0.055544	0.318498	0.292924	-0.392048	0.689286	-0.904103	1.35942	0.391812	-0.126296	-0.899701	0.328382	-0.472512	0.150982
colon		EX3974	0.0070552	0.92825	0.0999079	2.03353	1.72724	0.64215	1.26488	1.38134	-0.347477	1.85579	0.797272	-1.99139	-0.206971	0.785086	0.894776	1.30114	0.00979996	0.331018	1.40514	-0.677395	0.870817
brain		EX4198	NA	NA	NA	NA	NA	NA	NA	NA	NA	NA	NA	NA	NA	NA	NA	NA	NA	NA	NA	NA	NA
colon		EX4250	-0.225085	1.43317	0.424011	0.655013	0.429916	-0.941262	0.284834	1.21381	0.658239	1.37332	0.187363	-0.81265	0.445379	-0.500177	1.11031	0.359612	-0.209188	-0.696899	-0.0148363	0.252049	0.0860844
colon		EX0288	0.156783	1.25723	0.369958	1.14861	-0.234982	-0.276235	-0.424339	0.556698	-0.0756789	-2.00971	0.100058	0.600865	0.230334	-1.23495	1.70643	0.388478	-0.212068	0.108183	1.01482	0.1741	-0.061862
stomach		EX1078	-0.258103	0.152318	-0.149303	-0.676889	-0.801041	-0.380676	-0.726971	-0.107464	0.547892	-0.15783	0.05801	0.415238	-0.0247197	-0.419217	-0.510008	-0.364218	-0.0155268	-0.154205	0.649822	0.804253	-0.138828
colon		EX1198	0.193703	0.516723	-1.84428	1.92765	1.249	0.0664201	0.0775099	0.805323	-0.126022	0.207889	0.688739	1.12423	1.32104	1.09446	1.624	1.69853	0.215977	0.827842	1.4185	0.143666	0.120676
colon		EX1940	-0.578463	2.66335	1.09649	2.10656	1.49121	0.264752	1.99092	2.87529	-1.04742	2.11356	0.389758	-1.44086	1.48581	2.04383	2.78034	1.56516	0.449752	0.0121327	0.581135	-0.865197	0.761664
colon		EX2384	0.0004806	0.689273	0.894794	0.22702	0.40404	-0.756752	-0.623206	-0.172994	0.354987	-0.145305	0.584702	-0.559295	0.0399637	0.427397	0.90082	0.811483	0.394699	0.156862	0.24674	-0.779461	-0.306404
colon		EX2440	0.867085	1.72154	0.192173	2.4991	1.76782	0.618478	0.780953	1.17292	0.154092	-3.01945	1.17171	-0.808695	0.967511	1.22097	0.97502	1.65607	-0.228611	0.385111	1.11276	0.174459	0.0479169
liver metastasis		EX2522	-0.760692	-0.0740523	-2.23151	6.76494	4.9365	3.26195	4.78056	3.70993	-0.407435	2.00248	1.28591	-3.04994	2.12675	4.57585	2.15194	5.47017	-0.351498	0.572209	2.8532	-2.25448	0.646888
colon		EX2580	-0.33285	1.45449	-1.92911	1.82741	0.451218	0.238248	-0.215036	0.133231	0.492772	0.632911	0.895842	0.920347	0.86113	-0.080966	0.665102	0.918301	-0.0077805	0.261199	1.18726	-0.188612	0.130658
liver		EX2816	-0.0295601	-0.178139	-0.488651	2.61686	1.75551	-0.114728	1.72516	1.89896	-1.20821	0.429229	0.439196	-0.111876	-0.112672	0.279395	-0.525114	0.908884	0.0477237	0.0488453	0.899837	0.655849	0.0107713
liver		EX2892	0.639985	-0.389041	-0.832397	5.05933	4.63965	2.88443	4.08027	3.81734	-2.26429	3.3534	1.51559	-1.68032	-0.269214	3.60998	2.25325	4.3547	0.213894	0.812578	-0.314855	-1.26069	-2.07359
colon		EX2932	0.653987	0.744907	-0.792825	1.84313	0.955507	1.45173	1.05648	1.01621	0.144104	-0.185662	1.08185	-1.15737	1.70999	0.284488	1.89306	1.33362	-0.33785	0.442031	1.16369	-0.329759	0.808607
colon		EX2976	0.418599	0.321274	0.208315	1.4618	0.356947	-1.32011	0.216644	0.41018	-0.294827	-1.64794	0.268117	1.52415	0.853593	-0.0374498	1.29586	0.660604	-1.03554	0.427588	-0.251386	0.279665	0.576473
liver		EX3200	0.23503	-1.37238	-0.518819	2.54124	1.51354	-0.132094	3.16124	3.06279	-1.56693	0.571466	0.211885	-0.655742	-1.00604	0.181356	0.319423	1.9638	-0.337699	-0.321276	0.425197	0.137767	-0.482623
colon		EX3208	-0.921294	-1.00547	0.586499	5.24477	6.76547	1.04844	5.83493	6.93735	-2.31484	3.57606	0.747551	-1.51416	0.694283	5.20806	3.65748	5.15142	0.358797	-0.212291	1.05514	-0.638526	1.71362
colon		EX3506	0.331191	2.68538	0.378275	2.54635	1.96617	1.17409	2.08202	1.66479	-0.290246	0.95383	0.872339	0.213048	1.43182	1.63156	1.49265	1.10133	-0.309245	0.0350455	1.11514	0.547869	0.653682
breast		EX3934	0.639379	-1.9978	0.526864	3.23567	2.42511	-0.0190622	4.24273	2.40241	-1.92944	0.304728	0.83894	-3.15977	-0.168282	2.2128	1.17879	3.18208	0.936575	0.145299	0.239122	0.982554	0.18503
stomach		EX4518	-0.685442	0.809337	1.03728	4.78334	7.21949	3.17351	5.67379	5.0325	-0.891116	4.17068	1.65291	-3.01772	2.07642	4.92194	4.54506	5.64711	0.873773	0.031203	1.51467	-1.2574	0.661009
colon		EX0200	-0.976728	2.98395	-0.0435552	1.41217	0.188201	-0.205726	-0.756441	0.637059	1.18601	3.51922	0.953579	1.22514	0.751554	-0.517505	0.836398	1.20117	0.0906525	-0.105474	0.989524	-0.176115	0.348855
liver metastasis		EX0376	-0.0181656	0.900791	-2.00504	4.2677	4.64048	-0.394828	3.06561	2.23428	-0.837454	4.23142	1.49108	-3.31052	1.037	2.28927	1.05649	3.06095	-0.0144891	0.117454	1.01756	0.684152	-0.585054
lung		EX0544	-0.280223	-1.09683	0.878901	3.98225	4.41911	3.46455	3.72714	3.46564	-0.756433	2.48394	0.66029	-2.93031	2.30652	2.86882	0.958018	3.80851	0.267442	-0.0047666	1.12757	-0.613501	-0.439565
liver		EX1738	0.044774	-3.36418	-1.25205	1.78228	1.42877	0.134499	0.248272	0.78371	-1.08697	-1.28448	0.146058	-0.405378	1.16375	0.185938	-0.373439	0.257703	0.171581	-0.0635673	0.0547319	1.16863	0.0837355
stomach		EX2328	0.176811	0.662715	-0.797205	1.56975	0.885882	4.11559	1.57762	1.02303	-0.0270596	0.725336	0.272641	-0.198997	0.866308	1.50112	0.780988	1.80885	0.707987	0.035039	0.445705	-0.657131	1.05493
colon		EX2360	-0.394829	1.86896	-0.163732	1.05516	0.441298	0.291529	0.0720282	0.321999	-0.994344	0.61522	0.37234	0.260666	-0.0929804	-0.562048	0.307228	-0.118646	0.223692	-0.339325	0.985194	-1.73701	-0.101616
head&neck		EX2486	0.0253515	0.288218	-0.0628381	-0.0784369	-0.0820107	0.319873	-0.0487556	-0.202135	0.011096	0.0156002	0.169921	0.067605	-0.135253	0.0275383	0.155032	0.0564318	0.267402	0.052618	-0.208732	-0.634928	-0.0275492
colon		EX2820	-0.727708	2.76293	0.463487	-0.862201	-1.45824	-0.914354	-0.204679	-0.302432	-0.103722	-0.98527	-0.431684	-0.633039	-0.58037	-1.12489	0.28787	-0.508289	0.652314	-0.769217	-0.210315	-0.426549	-0.251543
colon		EX2904	-0.282553	3.91689	1.33579	4.30012	6.57075	2.75315	4.24235	6.73855	-0.785649	1.97152	0.703297	-1.06409	2.09416	4.80491	4.26322	5.31841	0.19909	-0.219991	1.48397	-0.425536	0.548622
colon		EX3222	0.655342	1.81154	3.3681	1.90833	1.18276	1.64398	1.29385	1.52332	1.55751	-0.0805692	0.556921	1.12805	0.396811	0.257246	1.77399	0.861819	0.110115	-0.0811193	0.458548	0.0152935	0.935236
lung metastasis		EX3252	NA	NA	NA	NA	NA	NA	NA	NA	NA	NA	NA	NA	NA	NA	NA	NA	NA	NA	NA	NA	NA
colon		EX3416	-0.0222826	3.68801	0.839952	1.29999	0.269315	-0.80793	0.0739307	0.794195	0.220478	2.71574	-0.198207	-0.832403	0.415125	0.2823	1.06652	0.660778	0.381628	-0.374537	0.980499	-0.869799	0.182141
lung		EX3700	0.119608	0.310323	2.46956	4.4257	2.90223	-0.06163	3.60631	3.52703	0.971604	-0.0299873	-0.230502	-1.92533	1.91132	3.34011	1.1636	2.96421	-0.318822	0.648774	1.3662	-0.422062	0.606157
stomach		EX4312	0.190728	-1.60852	-1.10959	0.506934	-0.133719	-0.154289	-0.688833	-0.45706	-0.188332	-0.49129	0.500891	1.82719	-0.410238	-0.159016	-1.16931	-0.422523	0.0475268	0.414923	0.329424	-0.224522	0.0554638
liver		EX0142	0.352353	-1.84695	-1.40931	2.28074	2.68903	-0.344126	1.66967	2.31673	-0.0898146	1.74726	0.495424	-1.95072	1.16876	0.96596	0.992899	0.816902	-0.158045	0.0778384	0.788037	-0.0091846	-0.181226
colon		EX0174	0.29541	0.928951	0.803576	2.33693	1.76927	0.795094	1.41275	2.01334	-0.475966	0.962232	0.719086	-0.712321	1.78874	0.772422	2.18945	1.47913	-0.264928	0.599149	1.2234	-1.01697	0.160934
liver metastasis		EX0812	-0.553567	0.721192	-1.71003	5.55681	5.32223	1.2988	5.62378	4.23392	-0.219236	7.67578	1.17551	-1.80387	3.29246	4.27933	3.18116	6.08617	0.0952058	0.317445	0.663196	-1.34773	0.683938
liver		EX1006	0.430655	-1.33372	-0.767502	1.3021	2.51692	1.43502	1.78381	2.94136	1.24001	0.403531	0.388114	-0.250057	1.8895	1.6087	0.0770478	2.08404	0.801742	0.0432176	0.339456	0.223806	0.059927
colon		EX1266	0.0768471	-0.627789	-0.145504	2.25439	1.59836	1.69872	1.74727	1.65881	0.678982	2.24124	0.529547	-1.4438	1.40676	0.406106	1.2102	1.52492	0.976474	-0.166041	-0.229562	-0.13838	0.878077
colon		EX1928	-0.641967	3.87883	0.451895	1.73227	1.49347	1.39666	2.07825	1.892	0.111926	2.87951	0.673802	-2.06686	0.546587	0.88886	1.86375	1.59607	0.333324	-0.451764	1.08858	-0.903552	-0.375874
liver metastasis		EX1982	-0.53739	-2.76114	-0.976771	4.80131	4.74857	1.21936	2.91513	2.77462	-2.49628	1.05504	0.915957	-2.35029	2.8429	3.10616	1.83685	5.37181	0.329807	-0.294427	0.695477	0.512291	0.130599
colon		EX2204	0.0385857	1.25865	0.45127	-2.39448	-3.92228	-2.88753	-3.57212	-2.86924	1.31646	1.70641	-0.550924	0.829249	-1.88518	-2.70207	-1.23512	-2.5836	-0.454503	-0.531259	-0.343503	0.27658	-0.28767
liver		EX2432	0.255051	-1.81025	0.146736	4.5463	4.81748	-0.630958	3.52434	3.32422	-3.21464	1.60125	1.55521	-0.666921	1.39808	3.13684	1.86182	4.02194	-0.169785	0.53975	0.44181	-1.30488	-0.454169
liver metastasis		EX2450	0.0361552	-0.205307	-1.31992	4.96701	5.82926	0.0446285	6.21869	3.17391	-3.60154	0.538694	1.66802	-5.51207	1.89983	4.38209	3.17325	5.27478	0.631306	-0.0392737	2.16261	0.309251	1.03034
lung		EX2812	0.0148153	-0.386008	1.64536	1.84188	3.92681	0.12059	1.7431	2.55295	-0.908041	0.909788	0.143048	-0.526847	0.531213	1.47781	0.631014	2.07457	0.779875	-0.0911654	0.225536	0.0559254	0.309521
lung metastasis		EX3114	-0.269914	-0.0607568	1.41578	4.90433	4.2829	2.75458	3.07474	4.13798	-0.464813	-2.10699	0.775974	-1.97554	1.69065	2.59089	2.30646	4.46148	-0.0126481	0.0874758	1.43415	0.631444	0.53725
liver		EX3290	0.183635	-1.25227	-0.148403	3.12327	2.94985	-0.368735	4.34886	4.0714	-1.54127	2.3312	0.76638	-1.09143	1.46488	2.15799	1.01992	5.16855	-0.165674	0.255213	1.69541	-0.164439	-0.228623
lung		EX3432	0.338059	0.898365	-1.44435	5.65418	4.77714	0.596578	3.87858	4.12167	-2.96255	1.71017	0.474361	0.384289	1.95441	3.56094	0.988094	3.67939	1.02521	0.173618	0.100316	0.727713	1.52806
stomach		EX3560	-0.512263	1.19651	-0.150397	4.31814	6.32367	1.2948	5.84375	5.93654	-2.53391	4.61028	1.22008	-1.55946	2.42222	4.31637	4.83399	4.64703	1.8868	0.153534	1.14555	0.623939	0.536211
liver		EX3984	0.26683	-2.413	-1.69091	4.91441	5.70077	1.91453	2.79154	3.60362	-1.99211	0.168511	0.725029	-0.795881	1.64317	2.71568	1.45799	3.91059	0.512138	0.302581	1.77699	-0.726801	-0.130314
colon		EX4044	-0.217724	1.57819	1.54577	0.276778	0.215636	0.0953809	0.070651	-0.0991564	0.434434	3.20979	0.490988	-0.983533	0.442512	0.197182	0.926937	0.418249	-0.0385761	-0.09706	0.192158	-0.731242	-0.0184908
other metasitasis		EX4252	0.644017	2.1817	3.36536	1.19318	0.735728	1.67029	1.42101	1.57203	-1.71233	-0.992733	0.628805	1.61499	0.8015	1.4331	2.57366	2.56595	-0.116534	-0.334179	0.0498438	1.55264	0.650966
liver		EX0180	0.318642	0.987954	-0.582582	3.93021	3.22361	0.833473	5.22971	2.54399	-0.061344	0.646062	0.177025	-0.835294	1.00969	2.7437	0.35965	3.5247	0.389199	0.643761	0.911775	-0.78401	0.789492
colon		EX0190	-0.884378	1.15934	0.686572	-0.0750008	-0.529857	-2.29256	-0.954823	0.221046	0.39947	2.81234	0.0307169	-1.28392	-0.674463	-0.869112	1.41726	-0.897321	-0.0409441	-0.255904	-0.24434	0.44329	-0.0728359
colon		EX0614	-0.49891	3.07548	-1.29463	1.12446	-0.136456	-0.721642	-0.404139	-0.0865593	0.906249	4.10623	-0.553996	-1.08491	0.0935307	-0.318846	0.174486	0.102011	0.591753	-0.406293	0.830557	-0.334556	0.165039
colon		EX0910	-0.194254	1.8738	0.285391	1.12329	-0.0247965	-1.20045	-0.00019455	0.203527	-0.618563	2.02622	0.667159	-0.445661	0.391012	-0.646268	1.12877	0.135407	-0.0779371	0.318796	0.830243	-0.480315	0.0915776
colon		EX1066	0.0880442	2.39782	0.219337	3.63103	2.80835	1.15544	2.08879	2.08703	-0.326137	1.76217	0.351836	0.857129	2.20737	1.41444	2.33415	2.41948	0.384735	0.0306683	1.67503	-0.164689	0.787371
colon		EX1692	-0.225537	2.61511	-0.00112533	1.67538	0.405715	-0.132301	1.01129	0.568959	0.0611544	2.09855	-0.419522	-0.204724	0.554708	-0.365857	1.22411	0.565968	0.0281334	0.455956	1.19628	0.058521	0.572364
stomach		EX1936	0.118776	-0.691636	-1.19606	2.92185	3.39787	3.78789	3.1257	3.43353	-0.701757	3.28186	1.70188	0.063695	2.33208	2.00513	1.79266	3.19022	-0.633321	-0.215743	1.64205	0.0670625	-0.409081
colon		EX2000	-0.307979	2.54517	0.864342	1.47533	0.557075	-1.91845	1.08453	1.1068	-0.483224	2.49042	-0.165959	-0.831735	-0.0302019	-0.577878	0.437442	0.268671	0.273733	-0.287258	0.776916	-1.59783	-0.0537329
stomach		EX2010	-0.234643	1.46801	-0.267242	2.08246	1.58956	3.098	1.53911	2.40624	-0.067346	1.34811	0.518549	2.04353	2.07906	1.98745	1.3441	2.7699	0.612341	0.476491	0.952382	0.046348	0.197331
colon		EX2202	-0.441244	1.41796	1.90344	2.19918	5.297	-1.16885	5.25296	5.39337	-2.92433	2.06071	0.223875	-0.627086	1.73188	3.99905	3.01781	4.16851	0.375239	-0.703542	0.334671	-0.729262	0.633204
colon		EX2272	-0.0123481	1.43859	0.145798	2.21419	1.45294	0.518502	0.60761	1.30124	0.979436	1.03305	0.70295	-0.313919	1.23051	0.801987	1.37033	1.70963	-0.0545564	0.338651	0.826964	-2.03152	0.558026
head&neck		EX2380	0.78049	2.44197	-0.49173	1.10285	1.21586	1.15913	1.28224	1.66589	1.37368	2.65417	1.17444	-0.584448	1.36109	2.11306	1.30896	1.65714	0.201239	0.506074	0.984089	-0.0803827	0.60613
lung metastasis		EX2540	-0.133063	-1.02763	-1.16402	3.37967	4.88431	2.15548	4.29197	3.62063	-2.67321	0.463137	0.77868	-1.97675	1.21115	2.974	1.55971	4.02666	1.76155	0.427653	1.32266	-0.0754216	1.46012
other metasitasis		EX2612	0.107122	-0.355165	0.40623	-0.565818	5.34449	2.73516	4.39094	4.17342	1.4998	0.0904208	1.86819	0.37644	2.21853	4.24701	2.64324	2.14414	-0.713203	0.92383	0.735251	-0.914986	1.16509
colon		EX2704	-0.912184	0.7014	0.576011	-1.38242	-1.41795	-2.78661	-1.77624	-1.5803	-0.231895	1.47693	-0.569566	1.40367	-1.80052	-2.49985	-0.301053	-1.9825	-0.101735	-1.09904	0.0452819	0.74107	-0.0562434
colon		EX2724	-0.555866	1.90244	0.601712	-0.723318	-0.685213	-1.73252	-0.453221	-0.200513	-0.821934	-0.357312	0.170457	-1.07392	0.104733	-0.049941	0.693411	-0.00688743	-0.295683	-0.380473	-0.188745	-0.622607	-0.0122061
colon		EX3006	0.315794	3.77757	0.661528	-2.40583	-3.76629	-0.985251	-2.94196	-3.56554	1.59495	1.68848	-0.009265	1.39073	-1.46177	-2.98716	-0.675653	-3.68811	-0.598612	-0.0507469	-0.50781	0.666508	-0.262623
colon		EX3230	-0.363151	1.64218	0.556777	1.8793	1.58997	0.867313	1.26471	1.41136	0.226659	2.68121	0.958157	-2.2088	1.5298	0.563498	2.08308	1.70707	0.355682	0.324401	1.55211	-0.836405	0.302778
esophagus		EX3380	-0.0530949	0.781805	0.668192	3.33921	2.54445	1.53701	4.25776	3.72372	-0.128966	2.74821	0.83063	-1.42198	3.05959	2.52387	1.83432	2.43565	0.387815	0.325171	1.39228	-0.240791	1.81905
lung		EX3464	-0.289523	1.06263	1.42724	4.01517	3.46975	1.79687	3.61077	3.58235	-0.351612	2.20961	0.939974	-3.15547	1.5479	3.52904	1.19081	3.58642	1.20678	0.286449	0.394498	0.0348823	1.23217
colon		EX4316	-0.0453539	2.47912	2.1296	2.51657	1.58886	1.08068	1.69616	1.89628	-0.191614	1.68521	1.20923	-1.38521	1.32212	0.94286	2.92325	1.599	-0.32567	-0.0119076	0.747209	-0.409333	1.56361
colon		EX0140	0.118019	-0.158549	-0.0497675	1.74119	2.08569	1.3131	2.01281	1.58244	-0.228329	-1.45439	0.506967	-0.333072	0.814448	0.745214	2.49009	2.02012	-0.217752	0.14895	1.31279	0.369514	0.526057
colon		EX0644	-0.228628	0.675944	0.25291	1.16424	0.734494	0.214649	0.182004	0.116916	0.620775	0.215539	0.498029	-0.629379	0.0194702	0.0792675	0.533794	0.871606	-0.249782	0.20131	1.07043	0.554777	-0.261427
colon		EX1966	-0.470527	2.41446	-1.37186	1.51304	0.313662	0.0285978	0.312727	1.2635	0.749369	-1.16158	0.507201	0.399356	0.91758	0.328117	1.47048	0.708381	-0.638959	-0.108366	0.218743	-0.299129	0.685436
colon		EX2424	-0.0595799	0.339391	-0.371252	2.75995	2.19762	1.71728	2.32674	0.937638	0.301624	1.90729	1.0615	-2.06469	1.22222	1.22219	1.59953	1.80935	0.158892	0.454933	1.4733	-1.43514	0.153544
colon		EX3276	-0.157011	3.04485	-0.685472	2.23323	1.55669	0.944946	1.18703	0.731277	2.22824	1.70204	0.859361	-0.725311	1.13872	1.16512	1.06937	1.71537	0.687744	-0.0439788	1.1255	0.606444	0.49796
stomach		EX3408	-1.02534	3.04727	1.48515	3.69781	7.5049	3.31039	4.99173	7.19342	0.0647306	3.43142	0.845589	-0.318201	1.44809	4.60221	3.37238	6.23261	-0.106098	-0.433119	0.737754	-0.81838	0.649715
lung metastasis		EX3428	-0.478479	-2.16102	-0.437752	5.27963	6.28708	4.15524	5.4589	4.62601	0.479377	0.909082	0.760968	-1.505	1.50328	3.4451	1.84326	5.35618	-0.561047	0.555254	1.99811	1.58978	0.209452
lung		EX4294	0.268605	-0.963371	-0.178257	4.36723	5.07839	2.16312	4.3734	4.17717	-2.13005	0.320422	1.07416	-3.83755	1.70237	4.05567	1.39657	5.81157	0.987596	0.52947	0.162122	-1.78518	0.547636
colon		EX4444	-0.127678	4.7184	0.735999	0.986848	0.951105	-0.38953	0.429244	1.46785	0.694228	2.83398	0.538758	-0.164896	0.397848	0.321111	0.988995	1.26524	-0.218349	-0.192694	0.0019693	-0.440914	0.883367
colon		EX0026	-0.259877	1.32898	-0.29199	0.818593	-0.704451	-0.179972	-0.306388	1.26755	0.541657	3.12956	0.355848	-0.665368	0.705499	0.288163	1.78224	0.976842	-0.670572	0.261171	0.631047	-0.007566	0.359844
liver		EX0186	0.387247	-1.92308	-0.994024	3.64572	3.42476	0.864867	3.2028	1.94515	-1.84743	2.57853	0.659397	-0.646515	0.442716	2.25607	0.689401	2.03299	0.802775	-0.0433425	1.9758	-0.252316	0.261364
colon		EX0706	-0.18748	0.582578	0.0552979	-0.422754	-0.228308	-1.37985	-0.428413	0.0637484	0.0820141	0.559371	-0.110557	-0.967956	0.10493	-0.748779	0.533773	-0.756359	-0.185063	-0.0162804	0.0114432	0.181808	0.111584
stomach		EX1054	0.448457	2.95701	0.318221	5.83636	3.30867	3.49867	3.86083	4.58919	0.936076	0.189402	1.09153	1.74703	3.49693	4.67019	2.58387	5.94296	-0.52104	0.684315	0.850145	-0.860981	0.0965357
colon		EX1412	0.437184	-1.43297	-0.445229	1.72556	1.39125	1.32903	1.59707	1.70907	-0.772804	0.80685	0.486686	-1.38792	0.98706	0.847589	1.26403	1.36532	0.152296	0.313913	0.546215	-0.677146	-0.869822
colon		EX1470	-0.269042	2.67145	0.407621	3.02442	2.92212	2.43908	2.21378	2.62236	0.328149	2.73264	0.451765	0.324243	1.31249	2.57583	3.2817	2.77751	0.0375395	-0.278208	1.10887	-0.081401	0.546949
colon		EX1934	-0.183645	-1.10461	0.317927	2.59154	3.23677	0.405536	2.92425	1.93795	-0.52486	0.594359	0.56513	-1.68566	0.199985	1.81939	1.32132	1.6832	0.43319	0.0221978	0.812393	-0.485354	0.428454
colon		EX1952	-0.328452	1.45352	0.858906	1.0307	1.09721	0.266953	0.355841	0.66892	0.146342	2.2578	0.0227833	-0.488265	0.554793	-0.160912	1.17239	1.25107	0.0430727	-0.102531	1.57104	-0.239166	-0.0270958
colon		EX2400	-0.289468	4.09653	1.4284	0.97291	-0.215242	-0.663175	-0.0121756	0.00159359	0.361421	1.20133	0.322109	-2.0034	-0.83342	-0.67137	-0.0680647	0.300059	0.613026	-0.148606	0.833682	-0.088191	-0.600567
colon		EX3136	-0.130796	2.40408	1.02985	1.43724	1.52202	0.38318	1.28498	1.00022	0.0877762	1.86132	0.873402	-2.1032	0.86249	0.212549	1.94955	1.29039	-0.0667553	0.363291	1.05249	-0.0027663	0.890311
colon		EX3204	0.15013	0.0822902	1.30977	3.20756	2.42278	0.745978	1.96726	2.74385	-1.82809	-2.14476	0.0379381	0.13444	1.43674	2.0408	2.69115	2.61921	-0.0937681	0.0898408	0.630112	-0.482538	0.250952
lung		EX3440	0.47944	2.92292	0.295869	4.85784	4.88429	3.43482	3.75624	3.52873	-2.43285	2.36497	2.68183	-1.48354	2.82807	3.53017	1.02893	4.89944	0.992197	0.773546	0.503962	0.161469	0.277067
liver metastasis		EX3578	-0.164973	-3.05829	-1.77355	6.72794	6.01115	1.12529	5.66274	3.72828	-2.97477	5.51756	1.7489	-3.51581	2.60552	4.70627	3.30494	7.27954	-0.0028134	0.126139	0.637923	-0.214116	0.0877738
colon		EX3608	-0.176996	0.19416	0.304115	0.862075	0.328461	-0.306143	0.257631	-0.082139	0.20819	2.62523	0.218149	-0.879317	0.869372	0.190374	0.558703	0.661358	-0.163202	0.0916929	-0.439188	-0.430909	-0.205519
lung metastasis		EX4416	-0.0947409	1.03725	3.63382	3.25893	4.33955	0.0222985	3.452	2.94172	0.857929	-1.07135	0.506222	-1.03582	2.27487	1.42791	1.96269	3.37844	-0.208565	0.145383	-0.0041653	-1.37378	0.451584
colon		EX4548	-0.0627566	-0.831724	-0.169372	0.674896	0.657126	-0.588248	0.101006	0.431173	-0.625341	0.374579	0.113169	-0.421012	0.177993	0.328136	0.993711	0.908924	0.0060148	0.0714283	0.286179	-0.381856	-0.0927143
head&neck		EX0064	-1.05497	3.95854	1.13974	-0.0950151	-0.613684	-1.68433	-0.167956	0.87993	3.33162	0.736308	-0.47298	-0.824904	-0.0416937	0.121504	0.471736	-0.478358	-0.331578	0.154934	0.0511746	0.676226	0.165304
stomach		EX0306	0.316051	-1.28404	-1.46273	0.0445809	0.36669	-0.544264	0.090096	0.299185	0.0020676	1.48013	0.342547	0.867377	-0.0744581	0.245819	-0.583997	0.243843	0.169509	0.178709	0.696302	-0.009441	0.57737
colon		EX0378	-1.41268	0.335783	1.64255	3.4597	6.08813	2.77629	5.07227	6.50147	-3.50675	2.88714	0.709968	-1.72019	2.00149	2.80969	2.54724	5.22588	0.619904	-0.166587	1.69834	-0.494824	0.217241
liver		EX0594	0.594702	-3.29613	-1.10607	5.30506	5.12396	2.4143	5.93783	3.76569	-1.44232	-1.57513	0.576809	-1.70366	3.86079	3.91329	3.09721	6.79126	0.309789	-0.0555946	0.352816	-0.335102	-0.485889
lung metastasis		EX0852	-0.435431	-4.49	1.57034	3.77231	3.86652	1.18024	3.27773	3.29076	-1.61898	0.262804	1.21424	-2.50403	2.12253	3.27489	0.472094	4.0184	0.0451956	1.0819	0.359312	-1.87302	0.400464
colon		EX0870	0.121653	3.89733	0.323907	6.82499	6.17237	2.9093	6.33709	5.93242	-1.66503	2.87599	1.14971	-0.115816	3.84059	3.51332	4.47406	5.53383	0.427114	0.683819	1.41147	-0.58946	0.549871
other metasitasis		EX0908	-0.144129	0.765481	1.07422	7.91965	6.91986	2.46171	4.39038	4.28824	-2.79545	1.41919	0.384851	-0.561327	2.52355	4.86371	3.66761	6.70519	0.487435	0.298791	1.00503	-0.136159	1.06231
lung metastasis		EX1008	-0.351314	-0.530294	0.646699	5.63235	4.87946	2.73062	3.75871	4.26719	0.875332	-0.179157	0.635377	-0.990484	1.92265	4.11739	2.58612	4.51456	0.163758	0.459482	0.621027	-0.100355	0.681839
lung		EX1122	0.138988	-0.54096	-0.181643	5.29717	6.09865	2.9111	5.28561	4.33106	-1.11516	1.89069	1.98746	-2.23969	2.3385	4.27617	2.43202	4.81285	0.898466	0.620315	1.62138	-0.325691	0.267186
colon		EX1938	-0.586096	1.05668	0.0246262	0.653762	0.6971	0.091212	1.09389	0.827219	-0.908939	0.547719	0.0996199	-0.794584	-0.783291	-0.0700808	0.758842	0.854389	0.271038	-0.621597	0.717731	-1.47026	0.295198
colon		EX2088	0.0691147	2.04888	0.619419	2.24223	1.60404	0.239471	0.695229	1.43007	-0.158683	-3.15673	0.252242	0.566663	1.57358	0.51254	2.04472	1.59788	-0.31932	0.0162335	0.621781	0.555216	0.0281372
breast		EX2242	-0.106607	0.662534	0.0965805	3.75995	3.09129	-0.418145	2.66479	3.18049	-1.08706	4.32913	0.248066	0.30813	-0.0099339	1.02024	1.43151	2.8992	-0.315962	-0.473918	-0.142798	-0.526234	-0.283003
colon		EX2442	0.294023	1.58168	0.113414	3.1316	2.70177	1.85625	1.94267	2.47572	0.352515	-2.39872	0.886283	-0.252923	2.25359	1.68578	2.30498	2.26297	-0.477955	0.704086	2.08907	-0.359771	0.623808
colon		EX2460	-0.296254	0.622689	-0.563541	1.62826	0.600363	0.281461	0.0343919	0.240413	-0.318184	-1.14767	0.736674	0.521765	0.754824	0.607775	1.20028	1.0075	0.302995	-0.292607	1.30814	-0.491363	0.483329
colon		EX2538	-0.100903	1.08386	0.0975723	1.02201	0.931763	-0.324388	-0.120735	0.349504	0.133782	0.654616	0.528024	-1.82396	0.766256	-0.407771	1.09249	0.391699	0.471011	0.0672113	0.466408	-0.39329	0.319445
colon		EX2604	-0.559091	0.556122	0.427322	-0.0479451	0.365228	-0.410818	0.237593	-0.48497	-0.777136	1.57721	-0.23972	0.140137	-0.555849	-0.867438	0.237606	-0.365134	0.641667	-0.0237635	-0.0783839	-1.25421	0.340302
colon		EX2722	0.111562	-0.039794	0.909655	1.01165	0.645432	0.595326	0.932307	0.765291	0.505007	3.7359	0.47308	-3.07864	0.437837	0.323157	0.170147	0.624495	0.774766	0.262923	1.48786	0.765037	0.82616
colon		EX3352	-0.110518	1.63047	0.639172	1.72391	0.672466	0.905546	0.937988	0.973661	-0.85795	-1.25002	0.524637	0.0779066	0.666969	0.355309	0.827508	0.94023	-0.278616	0.110167	-0.137662	0.012627	-0.152555
colon		EX3374	-0.542566	2.3599	0.119473	0.59102	-0.0357714	-2.0336	-0.916824	0.0590382	0.661279	0.696122	0.598218	-0.18924	-0.114939	-1.30563	0.775394	0.732603	-0.432663	-0.533142	0.161262	0.092565	0.0321302
colon		EX3390	-0.0488032	0.861373	-0.539367	2.69563	3.24582	2.01072	1.88161	1.67444	-0.279946	0.800563	0.810288	0.2791	2.03201	1.39811	2.35201	2.6974	0.449809	0.713068	1.39021	-0.420229	1.16668
colon		EX3488	0.141713	0.990589	-0.0508642	3.83505	4.22292	1.8494	3.02944	3.79896	-1.06892	-2.32786	1.19732	-1.56701	2.95874	2.5171	2.94436	2.92749	0.596353	0.264943	2.4916	-0.370411	0.782188
colon		EX3808	-0.650011	2.24876	1.25541	-0.763392	2.95126	1.0525	1.38689	2.13574	-0.509739	0.847594	0.250948	0.191961	0.725557	1.49561	2.39093	2.79458	-0.342861	-0.312287	0.256145	0.750196	0.458578
head&neck		EX4268	-0.180455	4.84136	1.58293	2.4382	1.83862	0.590079	1.42599	1.81327	0.0947503	0.84618	-0.633645	-3.41297	0.760519	1.25011	1.08814	1.92952	2.10561	-0.696732	-1.1408	-0.057818	0.438159
colon		EX4472	-0.112888	2.09413	1.23175	3.4618	3.30024	1.15182	2.43093	2.6187	0.450999	1.23938	0.861333	-0.898968	1.29329	1.84479	2.50088	2.64094	0.511794	0.204242	1.63529	-0.860556	0.174438
colon		EX4510	0.327927	0.283681	0.314087	0.478366	0.645228	0.717813	0.217148	0.530287	0.530953	2.59477	0.478666	-0.83848	0.675319	0.429894	1.45094	1.23246	0.00371361	-0.0314655	0.814284	0.418638	0.325197
kidney		EX0152	-0.0392608	1.55817	0.694358	2.77858	-1.80731	1.02377	3.83817	2.86133	-0.889576	5.49847	0.500385	-0.340752	1.72637	2.38758	2.15782	1.45241	0.320716	-0.323864	0.55048	-0.636277	0.0310397
head&neck		EX0284	NA	NA	NA	NA	NA	NA	NA	NA	NA	NA	NA	NA	NA	NA	NA	NA	NA	NA	NA	NA	NA
colon		EX0906	-0.251509	2.563	0.42735	2.42009	1.8733	2.42243	1.70355	2.01508	-0.144545	-2.46317	0.632889	0.711878	1.2293	1.16326	2.05019	1.6837	-0.0643821	0.061861	0.611308	0.674336	0.424669
liver		EX1114	0.718	0.692437	1.3844	3.47343	3.8148	-0.201828	2.44918	2.30576	-0.430578	-0.125119	-0.0681028	-1.11685	1.19376	2.24904	0.894587	2.5959	0.0786405	-0.279235	0.228493	-0.654174	-0.231294
colon		EX1132	0.128892	1.66463	-0.526288	0.537968	1.24216	-2.33491	0.101512	1.32246	-0.345244	-1.87682	0.163364	0.319827	1.05131	1.29187	1.52933	1.22754	-0.678987	0.208664	0.778795	-1.33549	0.407594
esophagus		EX1202	-1.33732	4.56547	1.25168	6.13653	3.98641	1.95399	4.6601	6.29387	2.12105	5.58081	0.526313	-2.83454	1.01573	3.31319	2.054	5.76069	-0.528128	0.526243	0.813973	-1.32944	0.933146
liver		EX1508	0.848481	-0.135177	-0.106262	3.86729	2.74083	0.853405	3.6428	2.47014	-1.98147	2.82013	0.964663	-0.790134	-1.1445	2.56248	0.946128	4.00045	-0.573187	0.578344	0.887483	-0.379258	-0.536906
lung metastasis		EX1740	-0.528357	-0.35481	0.712701	2.92427	2.95172	3.01228	2.82076	2.66597	-1.97804	-0.830204	0.667025	-2.39729	1.6476	1.34429	1.4213	2.69157	0.689182	-0.0316066	0.206616	0.0970288	0.850218
colon		EX2210	0.846402	2.23555	0.135017	2.37381	0.673814	0.682213	1.44131	1.89193	0.0942422	-1.69771	1.5597	-1.9374	1.48103	0.141004	2.3104	0.497743	0.455688	-0.357279	0.774774	0.877941	0.983104
liver		EX2952	0.0059595	-0.510382	-0.989269	0.128767	-0.393568	-0.466591	1.89203	2.53473	0.431034	3.16618	0.227662	-0.663152	-2.15957	0.388447	1.1418	3.43534	0.339441	-0.135209	0.815052	-0.997785	-0.723146
colon		EX3056	-0.709044	0.990434	1.28684	1.70332	3.97554	1.64418	3.71716	4.78337	-0.0837059	1.12126	0.317891	-1.6505	1.61337	3.09269	1.79091	3.60056	0.313452	-0.236803	0.878053	-0.103227	-0.0947976
other metasitasis		EX3242	NA	NA	NA	NA	NA	NA	NA	NA	NA	NA	NA	NA	NA	NA	NA	NA	NA	NA	NA	NA	NA
head&neck		EX3400	-0.222458	-0.209615	-0.744504	0.648061	0.992014	-0.131835	0.410628	0.476069	0.0011825	3.36677	0.438697	-1.18435	1.16834	1.81263	0.973698	0.788192	0.735424	0.166905	0.676417	0.973201	0.516389
colon		EX3648	NA	NA	NA	NA	NA	NA	NA	NA	NA	NA	NA	NA	NA	NA	NA	NA	NA	NA	NA	NA	NA
head&neck		EX4170	-0.248477	2.44853	0.890663	-0.891696	-0.993178	-0.451192	0.021214	-0.281074	0.913066	1.66466	-0.217449	-0.121957	-0.559497	-0.236154	0.139491	-0.705136	0.273669	-0.227692	0.048314	0.214101	0.84205
ovary		EX4192	-0.105331	2.45022	-0.395252	5.19133	4.66664	3.28964	4.40836	5.21826	1.20116	2.01084	1.15586	-3.14284	1.88618	4.85787	2.46523	5.54499	0.223489	0.755096	1.20814	-1.29673	0.055275
breast		EX4362	0.634352	1.38131	1.71542	5.62426	4.02304	3.43224	6.06592	6.8493	-1.3301	0.85089	1.53932	-4.60803	3.20614	3.77438	1.72014	5.87875	0.744806	-0.017106	1.35551	0.616	0.545435
colon		EX0020	0.207591	0.738081	0.198813	0.805625	0.510217	-0.120555	0.98068	0.977675	-0.25653	0.139811	0.254679	0.354637	0.679106	0.370538	0.773337	1.24544	-0.544885	0.076696	0.578862	-0.207256	-0.377847
colon		EX0024	-0.313004	0.426949	-1.13785	0.446567	-0.158605	-0.841904	-0.0885839	0.980774	-0.136802	-0.941087	0.0698996	-1.72345	-0.0328817	-0.270693	0.23065	-0.165901	-0.0551939	0.193128	0.128735	-0.019905	0.0094347
liver metastasis		EX0046	-0.164309	-0.115653	-0.15534	2.4224	2.57476	-0.59323	-0.353341	1.34672	0.382165	3.44679	0.194391	-0.229367	-0.871548	1.94879	1.16494	3.50437	-0.209474	-0.0801543	0.197005	-0.721572	0.272699
lung		EX0276	-0.580242	-3.76513	-1.14626	5.35134	5.03175	1.37566	6.47252	4.20333	-3.15671	-0.402719	0.375394	-2.44076	3.01076	2.29201	1.30588	4.36913	1.52433	-0.126689	0.156663	-1.50111	0.474889
colon		EX0526	-0.583696	0.800098	0.648139	4.96977	6.76381	4.10152	6.60107	5.47959	-0.883855	5.38906	0.540774	-2.00607	1.00838	4.40718	3.53887	5.57952	0.487055	0.24472	1.02572	-0.494036	0.701948
stomach		EX0934	-0.117528	1.25664	-0.420349	3.32218	1.7197	2.48766	2.6439	3.46791	0.362647	1.33044	1.07152	1.08087	2.05726	3.01148	1.59787	3.15777	-0.0748315	0.95274	1.41042	-0.0502543	0.485703
colon		EX1020	-0.917058	3.81654	1.41116	2.7855	3.2432	2.10984	2.22723	3.06838	0.504013	2.43393	0.330401	0.776652	0.432136	2.48602	3.71766	2.26422	0.327316	-0.196425	0.966675	0.315984	1.31114
colon		EX1398	0.375963	1.0623	1.39117	1.09054	-0.354463	-1.30488	0.104387	-0.0433268	0.0124206	-1.29123	0.0519838	1.10963	-0.421241	-1.01009	1.45437	0.144752	-0.593922	-0.164522	0.673582	-0.857216	0.189192
colon		EX1568	-0.0743161	-0.248331	-0.485555	1.59306	0.810472	0.696133	0.227859	0.364653	0.300801	2.4545	1.22936	-2.62234	0.638039	-0.10582	1.07088	1.32705	1.17661	0.325095	1.45507	-0.683134	0.402718
colon		EX1784	-0.919703	0.866706	1.5402	1.99409	4.58652	1.32203	4.35832	5.42006	-1.91682	3.37582	0.368027	-0.638435	0.126345	3.62165	2.35409	4.69737	0.37278	-0.180822	0.414082	-1.82836	0.317048
lung		EX1884	0.362145	-3.15906	-0.758078	4.54431	5.2317	2.31326	3.29006	4.09486	-2.44794	1.34327	0.166014	-1.77815	1.85922	2.38788	1.63466	3.41348	1.53659	0.401432	1.35248	-0.267164	0.256475
colon		EX2314	-0.123347	1.71703	0.636919	0.953785	0.614362	-0.644955	-0.338866	-0.0728531	-0.20958	-1.53056	0.646797	1.03321	0.185946	-0.451076	0.92341	0.0994148	0.0665436	-0.400336	0.892813	0.222717	0.0295315
colon		EX2350	0.0636282	2.45201	0.743968	1.43554	0.50298	-0.39385	0.17453	0.980586	0.712354	3.77284	0.479126	-0.97717	0.92735	-0.32262	0.841619	0.648093	0.265487	-0.2889	0.752826	-0.847089	0.274138
colon		EX2598	-0.025239	1.50138	0.0874262	0.761555	0.375657	-0.879619	0.627817	0.628905	-0.273027	0.144354	0.248229	0.46342	0.23451	0.434337	1.87156	0.914376	-0.424528	-0.42878	0.572285	-0.474815	0.318737
liver		EX2832	0.0283141	-1.60134	-0.607485	3.13442	2.89772	-0.11654	3.27558	2.98028	-1.97889	2.12296	0.881248	-1.41563	0.376609	2.11079	-0.226497	2.45876	0.1793	0.0513158	2.439	0.739663	0.00423432
head&neck		EX3508	-0.0792065	-2.00633	-1.52384	1.30905	2.23049	2.97648	2.62651	2.75434	-0.442458	2.1753	-0.257276	-0.54351	1.59771	2.29921	1.18595	3.00301	0.347823	0.720164	0.847903	-0.0587624	0.0742736
liver metastasis		EX3640	NA	NA	NA	NA	NA	NA	NA	NA	NA	NA	NA	NA	NA	NA	NA	NA	NA	NA	NA	NA	NA
colon		EX4196	-0.153399	2.03306	0.0521326	1.7816	0.486537	0.330541	0.462534	0.682895	0.216401	0.682158	1.38155	-2.11802	0.171003	-0.233573	0.568938	0.610405	0.537265	-0.133734	1.22266	-0.843757	-0.289718
colon		EX4288	-0.436008	1.23776	0.547723	0.874524	-0.29995	-1.26439	-0.141627	0.458362	0.463757	4.3483	0.366947	0.135528	0.0358067	0.30815	1.29566	-0.136604	0.0489788	0.351837	0.350002	0.0841909	-0.0225053
colon		EX0246	-0.276317	4.00938	0.643708	1.21302	0.826403	-0.665735	0.353735	1.17947	1.38044	0.296441	0.0092412	-2.13855	0.556296	0.411829	1.71015	0.20183	0.512553	-0.111657	0.363965	-0.600703	0.470441
colon		EX0728	-0.728415	2.16183	1.29712	6.30172	5.64139	2.06743	6.36355	6.67232	-0.125173	3.16546	0.472849	-0.242702	2.18406	4.62632	4.35095	6.11012	0.795916	0.333457	1.15052	1.43589	0.86375
breast		EX0890	NA	NA	NA	NA	NA	NA	NA	NA	NA	NA	NA	NA	NA	NA	NA	NA	NA	NA	NA	NA	NA
colon		EX0922	0.146636	2.04983	0.804394	2.52261	2.27653	1.55389	1.50975	1.99668	0.886299	-3.03259	1.0775	-0.778269	1.51241	1.14194	2.37223	2.23677	-0.553918	0.422148	0.763836	-0.286682	0.319683
colon		EX1164	-0.270345	0.10408	-0.566302	0.520147	0.917288	1.03579	-0.0534105	1.2196	0.406172	-1.41788	0.985658	0.585684	1.83621	0.0936899	1.91985	0.643343	0.256454	0.224322	1.39495	-0.640432	0.729051
colon		EX1262	-0.177792	0.694056	1.23992	2.33269	2.15139	0.535595	2.34904	2.61848	-0.469792	2.88663	0.518789	-0.802265	0.980513	1.0091	2.5012	1.93123	0.0835915	0.151689	0.277003	-1.77447	0.632081
colon		EX1578	0.451428	0.438576	1.55052	1.49851	1.71271	1.3482	1.31518	1.08545	0.86558	3.22995	0.939269	0.30479	1.35046	1.26692	1.95867	2.0562	0.11237	0.775444	0.987767	-1.35283	0.234319
colon		EX2160	-0.0105677	0.214628	-1.0051	1.33367	1.21946	1.8373	1.09139	2.07817	0.238258	-0.396425	0.555791	-0.329196	1.75367	1.46116	2.52488	2.19709	-0.320799	0.375858	1.15348	1.26307	0.561972
colon		EX2166-2	-0.407047	-0.263376	0.276852	-1.37692	-1.06864	-0.634248	-1.59397	-1.24088	-0.169651	-0.99958	-0.429873	-0.540998	-0.94805	-0.868412	-0.741902	-0.926759	0.126335	-0.173786	-0.444736	0.10947	-0.31075
stomach		EX2230	0.638449	1.66871	-2.36535	3.36786	3.27841	3.53325	2.25306	3.43	2.51919	0.456434	1.22691	1.75021	1.68193	2.92227	0.610238	2.68173	0.378532	0.848101	1.42159	-1.067	-0.149946
colon		EX2264	-0.011861	0.536583	0.00972177	1.41855	0.49565	0.183685	1.06755	0.707649	-0.499871	2.33708	0.314514	0.300502	0.338248	0.355163	1.31951	0.545389	0.31081	0.022087	0.339029	0.210264	0.14767
stomach		EX2548	-0.233994	2.64466	-0.638396	2.83597	1.06163	0.0087533	3.07597	1.85596	0.355706	-1.42337	1.04331	2.23098	2.77897	2.35863	0.935849	2.65028	0.268492	0.619292	1.24494	-0.145679	0.50674
colon		EX2568	-0.435201	2.83215	0.468846	1.19385	0.409398	-0.0432342	0.381216	0.231207	-0.133754	1.24664	0.539323	-0.506569	0.702542	-0.139527	1.33581	1.03643	0.721564	-0.093196	1.25213	-0.0717726	0.445116
colon		EX2732	-0.627416	1.10847	0.710736	-0.577518	-1.18959	-2.67193	-1.24537	-0.492748	0.100186	0.333599	-0.0544138	-1.13139	-0.646358	-0.883323	0.235912	-0.835998	-0.14448	-0.45317	-0.650119	-0.815136	-0.179486
liver metastasis		EX3118	-0.247285	-0.860068	0.235447	6.20641	6.52847	2.16525	6.29904	3.83486	-1.95492	2.27442	1.76428	-2.63809	3.61672	5.59442	3.79599	6.53339	0.820355	0.0575467	0.853198	0.195985	0.249255
colon		EX3718	0.023183	0.492072	1.03965	1.11529	0.523227	0.9338	0.240393	0.486764	-0.38526	-1.14561	-0.136896	0.110717	0.17779	-0.17475	0.441372	0.494312	-0.533616	0.0269194	-0.0258236	0.742795	-0.0070963
colon		EX0184	-0.442677	3.99288	0.749792	0.467193	0.61302	-0.997025	0.155394	-0.0404501	0.901309	3.60341	0.733341	-0.49438	-0.45749	-0.426487	0.299161	-0.219363	0.657705	-0.409939	0.432888	-0.717694	-0.410232
lung metastasis		EX0426	-0.183659	-2.53581	-0.176093	2.76657	5.15751	2.96722	4.55688	4.39868	-2.16371	0.622548	0.221278	-1.84545	1.32203	2.93528	2.23932	4.90104	0.753371	0.527903	1.50428	-0.0135323	0.456041
colon		EX0458	NA	NA	NA	NA	NA	NA	NA	NA	NA	NA	NA	NA	NA	NA	NA	NA	NA	NA	NA	NA	NA
colon		EX0460	-0.378136	0.996297	1.34559	6.56488	6.60669	4.8639	5.29857	6.6546	0.0730658	5.65264	0.875951	-0.892809	3.17926	6.00108	5.24223	6.24888	0.314399	0.0576324	-0.0321704	0.176524	1.00709
colon		EX0622	-1.244	1.77937	1.50224	4.19531	6.40755	2.32671	5.61941	5.99295	-2.6219	3.94754	0.450562	-0.0247689	0.265386	4.08374	3.863	5.03462	-0.202609	-0.487721	0.667677	0.130493	0.30519
colon		EX0696	-0.537413	1.41179	1.08864	2.02139	1.16768	1.40217	0.947486	1.49417	-0.179555	1.67895	0.948659	-0.643317	0.893391	0.501039	1.31597	1.83597	0.191371	0.340902	0.627714	-0.304848	-0.121012
stomach		EX0898	-0.496952	-0.469182	-2.09314	1.61114	2.04263	2.06343	0.978589	1.29796	-0.215877	-0.111372	0.846873	-1.00598	0.977237	1.72721	1.49482	0.860411	1.18501	0.317022	1.50783	-0.237946	1.25487
colon		EX0928	-0.928476	0.156232	0.82069	5.35438	5.44476	2.60194	4.38278	4.9217	-1.10686	2.68298	1.0853	-2.3293	0.956865	3.81851	3.14018	4.42419	0.769144	0.10049	0.137377	-0.444436	0.554006
breast		EX1156	NA	NA	NA	NA	NA	NA	NA	NA	NA	NA	NA	NA	NA	NA	NA	NA	NA	NA	NA	NA	NA
lung		EX1228	-0.945936	-2.66638	-1.80649	4.77692	5.38251	3.38931	3.61122	5.50549	-2.65967	0.626109	1.3135	-3.68674	3.49324	4.36978	2.04087	5.81978	0.888877	0.69934	2.10782	-0.127268	0.00502205
colon		EX1286	-0.597247	3.96087	-0.539176	0.831834	-0.0170951	0.66766	0.240691	0.236686	2.4409	2.06234	0.653363	0.18188	0.280577	0.148221	0.342065	0.587263	0.0320206	-0.089689	1.02557	-1.26913	-0.290823
liver metastasis		EX1312	-0.585925	0.482324	-1.3844	4.45051	3.77572	0.0614362	2.09529	2.77413	-3.36138	4.18169	0.685486	-3.29457	-1.67375	2.96195	2.21059	3.99975	-0.195951	-0.158359	1.1251	1.56007	1.12783
colon		EX1798	0.326767	0.694765	0.269694	2.84386	1.93006	2.02548	2.0995	2.87762	-0.368011	-0.44913	0.920913	-1.31893	1.63396	0.585303	0.931027	1.56616	-0.753291	-0.243566	0.724869	-0.734996	0.142436
esophagus		EX1964	-0.492849	0.290663	0.364401	0.181523	-1.21932	0.0855455	-0.440842	-0.156746	0.393776	-0.346893	0.39237	-0.397388	-0.0686131	-0.185022	-0.0470624	0.51419	-0.0017466	-0.0879915	-0.254016	-2.31701	-0.231141
colon		EX2102	-0.86011	0.456647	0.636278	1.65441	0.563177	0.106055	0.353212	1.62361	0.0553456	1.9255	0.858639	-0.351503	1.13437	0.100503	1.79272	0.793811	0.82234	-0.0480671	0.780219	-0.0375115	1.10434
colon		EX2256	-0.419423	2.03661	0.313734	-0.234217	-0.145103	-1.53326	0.177457	0.156072	0.211766	3.33364	-0.0933114	-1.9933	0.0317202	0.00644304	0.39379	-0.200061	0.357325	0.087011	0.0781184	-1.1864	-0.255223
colon		EX2744	-0.429092	1.54111	1.19175	-0.399208	-0.267991	-1.16338	-0.248702	-0.114733	0.565278	1.89445	0.336189	-0.545357	0.20595	-0.384692	0.990777	0.507635	0.13654	-0.04497	0.202664	-0.565978	0.87367
colon		EX3098	-0.325154	0.966957	-0.0679493	-0.0536537	0.114401	-0.611427	-0.550204	-0.0435772	0.264623	-0.781673	0.383909	-0.0808754	0.889818	-0.237956	1.57841	0.546319	0.650271	-0.0125534	1.21538	0.317284	0.404395
colon		EX3164	-0.575133	1.15251	0.296094	1.16438	1.07836	1.90334	1.08179	1.39584	-0.0732269	1.81869	0.533453	-1.20778	0.336529	-0.00070953	1.62632	0.375802	0.0068655	-0.138402	-0.601884	-1.03059	0.41821
stomach		EX3340	0.0516691	1.19069	-0.889829	2.49887	2.67822	2.80952	2.48396	2.33497	-0.499633	0.357163	0.901728	-0.00708674	1.75807	1.93998	0.937944	2.48537	0.37421	0.652594	1.04418	0.111331	0.893857
colon		EX3342	0.118646	3.44389	1.46743	2.40118	1.58172	1.36532	1.07917	1.81018	-0.178673	-0.893634	1.16794	-1.98304	1.48068	1.22394	1.39852	2.39135	0.178054	0.869859	2.1934	-0.143767	1.00238
colon		EX3822	-0.730171	3.53898	1.54147	1.066	0.818431	-0.127803	0.804238	1.04448	0.0659571	2.45109	0.0167303	-0.161048	0.393123	0.67062	0.957936	0.881597	0.240954	-0.113328	0.142569	-0.402136	0.373577
head&neck		EX0448	NA	NA	NA	NA	NA	NA	NA	NA	NA	NA	NA	NA	NA	NA	NA	NA	NA	NA	NA	NA	NA
colon		EX0516	-0.396217	2.5685	1.09248	1.3662	0.581984	0.0173943	0.133234	0.708417	0.802814	1.22328	0.951999	-0.945825	1.12572	0.396561	1.74762	1.29443	0.426782	0.0708609	1.3746	-0.719642	0.261669
colon		EX0724	-0.682905	2.4513	1.7295	2.89707	4.81905	1.91674	5.20985	5.44178	0.268382	2.95626	0.0781326	-1.34277	0.709792	3.67993	2.62119	5.12346	0.0032702	-0.357971	0.536628	0.348968	0.247167
colon		EX0740	-0.225436	4.67455	1.22024	0.717391	-0.0020466	-0.859312	-0.0812922	-0.17523	0.70498	-0.649637	0.2676	-0.775667	0.148266	-0.84192	0.920529	0.178312	-0.13045	-0.0574027	0.711336	0.432564	0.268633
lung		EX0914	0.0857687	-2.34869	-1.64315	4.34638	4.17874	2.70701	4.10585	4.1729	-2.71214	1.37	0.582505	-2.27854	3.19812	1.62565	0.905193	4.10734	0.322881	0.070534	0.407775	0.157985	0.57631
colon		EX1444	0.174556	2.54121	1.31004	2.88329	1.4554	1.93693	1.38371	2.02673	-0.0823947	-2.33606	1.1024	-0.248644	1.95287	0.582964	2.13031	1.59289	0.0582366	0.26403	1.29947	-0.481215	0.203013
colon		EX2016	-0.3695	4.12785	2.03572	4.99698	6.19817	2.40961	7.00718	6.93851	0.70038	4.14007	0.912925	-0.55871	2.0901	5.1684	4.33818	5.90221	0.289469	0.403725	2.03335	-0.017165	0.28055
colon		EX2374	-0.794024	-1.51471	-3.77892	1.44651	-0.563476	-0.24387	0.727004	0.394212	1.04402	0.688586	-0.150217	0.629472	-0.0553293	-0.491647	0.135468	-0.00691032	0.521635	0.176137	0.280592	-0.168845	0.602276
liver metastasis		EX2648	-0.159693	-0.373808	-1.42282	6.63751	5.21518	0.782532	3.99919	4.35312	-2.65033	2.24486	1.39738	-3.19361	1.95335	4.08469	2.1595	6.0265	0.349539	0.0163527	0.711076	-0.182527	0.329527
stomach		EX2650	-0.0771732	-2.02245	-1.83735	0.728958	1.02242	0.391168	0.772462	1.06171	-0.316816	0.567994	-0.0820522	0.622626	0.612031	0.731824	-0.0590543	1.81626	0.0955181	0.179847	-0.259798	0.620135	1.19339
colon		EX2826	-0.621918	1.9594	1.1182	1.55774	2.20467	0.653459	1.45753	1.53287	-0.073833	0.957481	-0.054872	-0.268325	-0.0426893	1.46841	2.19787	1.82657	0.241758	-0.367857	0.4958	-0.211968	0.490637
head&neck		EX2854	-0.50286	3.43084	2.25522	0.181825	-0.536029	-1.26706	0.247056	-0.126646	1.84285	2.65492	0.103396	-1.51782	-0.460504	0.0866384	0.234214	0.189864	0.382446	-0.002099	0.159522	0.673973	0.218847
colon		EX3016	-0.659549	4.30982	0.552107	1.78902	0.554948	-0.388346	0.717148	2.20127	0.795037	1.80984	0.600626	0.175873	-0.238235	0.0763159	1.6196	0.108196	-0.141496	-0.171332	-0.143802	-0.038655	0.748763
lung		EX3024	NA	NA	NA	NA	NA	NA	NA	NA	NA	NA	NA	NA	NA	NA	NA	NA	NA	NA	NA	NA	NA
colon		EX4276	-1.11599	1.8933	1.5917	4.1712	4.63814	-0.222579	6.51839	5.80139	-0.410121	1.00538	0.632328	1.00503	2.13931	4.89379	4.34932	4.76158	0.245827	-0.142474	0.13862	-0.072075	0.756929
colon		EX0298	-0.580164	0.0198322	2.25896	3.66569	7.17973	3.6353	8.04575	6.73854	-1.85107	4.62903	0.429475	0.0990734	1.85637	5.00222	4.17795	5.81597	-0.224629	-0.0814801	0.484311	-0.948132	0.673241
colon		EX0522	-0.02876	2.92534	0.460969	-0.150899	-0.445264	-4.40948	-0.337845	-0.129532	0.583549	0.602619	0.260519	-0.866893	-0.419647	-1.20606	0.491233	-0.372745	-0.162821	-0.125218	0.346235	-1.16193	-0.315245
liver		EX0826	NA	NA	NA	NA	NA	NA	NA	NA	NA	NA	NA	NA	NA	NA	NA	NA	NA	NA	NA	NA	NA
head&neck		EX1150	0.287248	6.24063	2.5507	2.32595	1.61361	3.50341	2.48364	2.72897	-0.0625839	3.59512	0.656988	-0.784606	0.753975	1.76529	1.14708	2.02527	0.537302	0.348081	0.584139	2.18577	0.54404
colon		EX1178	-0.620429	0.0625248	1.29265	4.6473	5.50749	0.943863	4.316	4.34081	-2.53432	2.47598	0.271935	-0.596371	1.52602	4.15972	2.75225	4.08008	0.740423	-0.114705	1.14082	-0.441914	0.313121
stomach		EX1574	-0.0625037	1.81843	-0.810149	2.85614	2.32558	2.28675	2.01219	2.55541	0.0055971	2.8605	0.948574	-0.919957	1.04531	1.87379	0.49607	2.00083	-0.525041	0.377713	0.665776	-0.387184	0.467512
liver		EX1654	0.134042	-3.14782	-1.27842	-2.02336	-2.38613	-1.44423	-2.48842	-1.22331	-1.40866	0.087648	0.761827	-1.03451	-1.63573	-0.795783	-1.5916	-0.625809	0.754435	0.237603	0.847527	0.706743	-0.456076
colon		EX1860	-0.200902	1.20156	-0.34265	1.20534	1.33691	0.689812	1.29877	1.24038	0.415287	0.68306	0.404394	-1.79733	-0.323285	0.441191	0.896173	0.831441	-0.287882	0.12399	0.280418	-0.960398	0.0014215
colon		EX1920	-0.39824	0.919869	0.415224	0.481298	0.103887	-0.298395	0.416265	0.53684	0.351401	-1.91471	0.591291	-1.34104	0.601999	-0.363112	1.39334	-0.318755	1.68517	-0.590146	0.144127	-1.27285	0.616187
colon		EX2418	-1.10616	2.56272	1.60954	4.63659	6.32694	2.80774	7.32423	6.47101	-0.762516	3.16827	0.112973	-1.53899	0.906943	3.81706	3.75587	6.08097	0.401992	-0.509419	0.797534	-0.509499	0.382396
head&neck		EX2524	-0.291845	3.70076	0.347198	2.15314	1.98096	0.923872	2.6699	2.5167	2.18364	1.84766	0.284776	-2.01388	1.44101	2.45513	1.75633	1.78689	-0.201805	0.0146666	1.03717	0.174496	0.580325
colon		EX2674	0.236881	1.47778	0.302199	2.3943	1.67326	1.30783	2.02785	2.38437	-0.364699	-0.563996	0.978683	-1.98643	1.06504	0.78703	1.71032	2.00161	1.34822	0.0859306	1.32642	0.16591	-0.129054
colon		EX2888	-0.824144	-0.0556855	1.48761	5.00142	6.38177	2.7595	7.36164	7.38593	-2.21252	1.68752	0.34395	-1.87184	2.54797	4.63506	3.56314	2.80574	0.428659	0.0436155	0.654184	1.16143	0.778315
colon		EX2988	-0.098712	2.03224	0.682167	0.109838	-0.0275402	-0.478182	-0.573586	0.122707	-0.0525608	0.0852113	-0.443644	-0.222049	-0.170733	-0.261388	0.514578	0.0550909	0.446087	-0.393201	0.0878277	0.27091	0.499749
colon		EX3592	0.175922	0.251973	0.21756	0.59118	0.887921	-0.11268	0.424417	0.164968	0.339952	-1.58373	0.637349	0.45224	0.804354	-0.251591	1.38743	0.903169	-0.145752	0.0535165	1.19403	0.253943	0.109021
breast		EX3764	0.241433	2.31246	1.95465	5.51403	5.34313	2.47085	6.08991	5.41576	-0.409246	0.684775	1.38454	-1.74708	2.48109	4.88383	4.21046	4.86366	2.52323	0.654336	0.521683	-1.77313	0.177034
liver metastasis		EX3810	-0.796973	-0.666684	-1.20686	5.96375	4.2148	-0.350817	3.62247	3.15263	-2.29187	4.40498	1.26843	-3.3176	1.68925	2.98923	2.34054	5.41467	0.875782	0.210209	0.58227	-0.344456	-0.376035
colon		EX4174	0.300885	0.550134	0.65212	3.25012	2.1198	3.44254	2.27667	3.22196	0.0366087	2.79784	1.18658	-0.407994	2.36024	2.38622	3.13376	2.55213	0.714151	0.764684	1.44988	-1.33769	0.901575
liver metastasis		EX4266	0.452927	2.59246	-1.30902	6.98106	6.67653	2.76842	6.75388	4.84403	-0.559158	5.88973	1.34286	-5.41391	3.68815	5.02276	4.21347	6.25083	-0.43151	0.768412	1.5846	0.897305	1.17575
colon		EX0408	-0.511389	1.54953	2.08286	0.0178466	-0.0993304	0.498407	0.298449	0.547669	0.150599	1.41953	-0.105063	0.144262	0.0915566	0.269337	0.956099	0.57087	0.502558	-0.274187	0.0280534	-0.535693	-0.103344
liver		EX0578	0.233055	-1.56544	-1.29244	4.69794	5.00037	2.06508	5.82444	3.69835	-0.744912	2.77893	1.23522	-1.90524	0.628375	1.01808	0.996905	3.45005	0.921942	0.656175	2.1769	0.65325	-0.380305
liver metastasis		EX0830	-0.482016	-0.800577	3.02476	6.35497	5.01019	-0.899318	5.05961	3.5928	-2.70727	4.37187	2.38907	-5.23505	1.68256	4.43656	2.50411	5.6061	-0.181526	1.08266	0.61975	0.0833696	0.565932
esophagus		EX1274	0.136722	1.01148	-0.846224	2.71833	2.01706	1.80954	2.42764	3.31495	1.64349	0.980125	1.37669	-0.777975	2.08441	1.96085	1.75679	2.04428	0.818949	0.372624	1.41303	-1.13609	0.831322
colon		EX1842	NA	NA	NA	NA	NA	NA	NA	NA	NA	NA	NA	NA	NA	NA	NA	NA	NA	NA	NA	NA	NA
lung		EX3262	-0.285374	-0.236178	-0.0346375	4.15372	3.66821	2.97152	4.26384	3.44177	-1.4977	0.991254	0.539969	-1.44997	1.01732	2.82744	1.23157	2.79402	0.440573	0.260867	0.596176	-0.69475	0.381917
liver metastasis		EX3574	-0.0872588	-1.19914	0.215274	2.81877	2.36113	-0.354256	1.31016	0.153785	-1.36876	3.48383	0.90968	-2.40578	-0.113469	1.80093	0.200144	4.53613	0.0239463	0.091022	0.858011	0.700639	-0.722972
stomach		EX3676	1.02948	0.134941	-0.879823	1.18733	2.2824	-0.219447	1.17487	1.41324	0.205777	0.500924	0.810174	0.294825	1.9243	1.5541	1.5698	2.05542	0.228116	0.598846	1.62597	-0.604629	0.264592
colon		EX4096	-0.611493	2.98504	1.97008	2.44546	4.41295	2.30354	3.42778	3.48635	0.920736	3.71142	0.734839	-1.28175	1.68643	2.98453	3.7577	3.52738	0.635538	-0.0031044	1.96175	-0.364171	0.976619
liver metastasis		EX4218	-0.512851	-0.472662	-2.51261	5.69117	4.35594	1.44943	5.58145	2.49663	-1.89587	6.81013	1.82146	-3.191	1.98265	3.7154	2.58817	5.83679	0.0049381	0.3005	2.85945	2.18265	0.654593
lung metastasis		EX0060	-0.179345	0.383845	0.00670146	4.33539	5.96545	3.21008	4.06567	3.66799	-2.34379	-0.0650311	1.52365	-2.84464	2.1477	2.96211	0.784533	3.07916	1.61228	0.197519	0.718272	-0.367659	1.20976
colon		EX0098	0.122376	2.45799	0.848179	2.83059	1.69124	2.07259	1.70502	1.3529	-0.180239	-0.36623	1.21314	0.0780144	1.99965	0.715967	2.04205	2.34943	-0.49947	0.386242	1.76438	-0.337182	0.489326
head&neck		EX0292	0.230895	2.04931	1.96189	0.59309	0.25998	1.19733	1.51099	1.41428	0.265307	2.42235	-0.217147	-0.93566	0.646476	0.229537	0.826816	0.587	0.559424	-0.604597	0.82072	0.742858	0.692887
liver		EX1182	0.137566	-1.58649	-0.3378	0.509806	0.252721	0.254802	2.3945	2.64656	-1.91107	-0.628025	0.145219	-0.240101	2.44234	1.72255	0.496802	1.95125	0.205154	-0.368943	0.321446	-0.4228	-0.116467
stomach		EX1328	0.11632	0.976166	-0.900374	1.38627	0.816822	1.60936	0.841867	1.45241	1.42676	0.642927	0.571951	-0.209008	1.09944	1.33357	1.10463	1.36498	-0.397181	0.27732	1.21978	-0.195381	0.297423
colon		EX1794	0.179544	1.62201	-0.727097	2.56259	1.30712	1.32595	0.333668	0.786743	1.11376	-1.02917	0.382121	-0.183718	1.16547	0.967116	0.995096	1.83227	-0.203873	0.346082	1.59715	-1.78034	0.161064
colon		EX1904	-0.442173	2.47523	0.761927	1.33843	-0.119634	0.870572	0.0215201	0.887778	0.284565	-0.94356	0.431155	0.0860033	0.522394	0.0658989	0.666385	0.583551	-0.235703	-0.097721	0.244662	-0.875056	-0.0724993
lung		EX2198	0.139957	-0.240517	0.318957	1.16622	1.59397	0.0257297	0.931289	1.10764	-1.9565	-1.00077	0.0471649	-0.973771	0.108521	0.630868	0.152713	1.30619	0.194883	0.0674055	0.505969	0.0914087	0.299917
head&neck		EX3032	0.20028	-0.328656	-0.980724	3.51312	3.80644	2.14969	3.4393	4.49173	0.354381	2.03201	1.45518	-0.611229	2.62398	3.33752	1.55717	3.36104	0.952202	0.652373	1.30214	-0.0445532	0.576288
lung		EX3544	-0.654604	0.721875	-0.427639	2.7734	1.92059	2.51221	2.30899	3.7038	-2.07742	0.199433	0.704658	-2.19326	0.759734	1.99796	0.808891	2.65867	0.48714	0.194736	0.312775	-0.16326	-0.169124
stomach		EX3614	0.338979	3.11107	-0.199517	2.42918	0.28489	-0.565795	2.1569	2.63677	1.10829	0.935639	0.47113	0.422197	1.33946	2.02849	1.48384	2.81816	-0.403695	0.257797	0.246066	0.922245	2.10337
colon		EX3680	-0.248611	0.290948	-0.429922	1.43069	1.74463	2.84497	2.22624	1.54218	-1.04182	2.35007	0.490953	-0.0278873	0.55158	0.751287	0.858522	1.39024	0.525305	-0.242344	0.472724	-1.92623	0.522551
colon		EX0340	-0.457278	3.11967	1.62169	0.898739	0.627127	0.423696	-0.276371	0.236797	0.373655	0.517042	0.0852262	-0.327802	0.389311	-0.343331	0.629466	0.784021	-0.261188	-0.0970477	0.316165	-0.642238	-0.383777
colon		EX0850	0.189687	1.33818	-0.739949	1.53316	1.111	0.127376	0.402123	1.297	0.191669	-1.1711	0.383529	0.61136	1.29223	-0.104809	2.13627	1.12501	-0.350711	-0.240401	1.09437	-0.982672	-0.148037
colon		EX1038	-0.102781	0.41268	-0.520374	1.2612	0.125321	-0.906939	0.703717	0.518991	0.131873	-1.27792	-0.153825	-0.354479	0.605137	0.524161	0.604177	1.1333	-0.050252	0.267975	0.132358	0.029096	-0.144237
colon		EX1052	0.275779	0.546093	0.240744	2.09654	0.882991	-0.203044	0.33958	1.38108	0.418737	-0.350661	1.21028	0.343291	0.129853	0.794187	2.7788	1.53778	-0.836389	-0.25849	0.994099	-1.74019	0.186245
others		EX1288	0.580786	0.652357	1.6637	3.49912	2.11189	2.86748	2.10481	2.01954	-1.86288	-1.123	0.876764	-2.6	1.24935	1.22263	1.36049	1.82848	0.315681	0.260597	0.924962	-0.381071	0.46389
lung		EX1496	-0.127507	0.0928492	1.51437	2.74133	4.62772	-0.364906	2.5468	2.605	-1.24824	-0.702036	0.0281973	-1.10495	0.540978	1.13584	1.22743	2.3874	0.564342	-0.245283	0.536003	-0.131982	0.240572
uterus		EX1512	0.334079	3.68267	2.65979	2.56993	1.91	1.75121	1.88135	2.08093	-0.240865	2.06848	0.947968	-2.49305	2.28753	2.02545	2.04185	2.13391	-0.366853	0.398544	1.03448	-0.224894	0.213375
colon		EX1778	-0.498112	4.27792	3.35182	2.94425	4.64394	0.183847	5.843	5.50993	-0.133215	2.18276	0.120391	-0.403317	0.538495	4.43922	3.64533	5.07224	0.0988865	-0.453638	-0.0359792	2.2138	0.607616
stomach		EX1790	0.765544	0.370618	-1.00412	1.62558	1.6651	3.0667	1.99715	2.27098	-0.526562	1.36227	-0.252971	0.829953	1.95561	1.01344	1.32627	2.66116	0.324002	0.107003	1.19553	-0.274578	1.23311
colon		EX2116	0.150564	1.85964	0.460974	1.90613	1.38484	1.50905	1.28228	1.99965	0.70612	0.579976	0.508701	-1.06041	1.6739	1.07029	1.95844	1.98539	0.244686	0.359353	1.57625	0.209105	0.766445
colon		EX2296	-0.92154	1.69259	0.66221	0.120501	-0.899392	-1.76417	-1.46798	-0.605111	0.553579	2.99006	0.299455	0.524663	-0.427005	-1.05277	0.219666	-0.397137	-0.0526438	-0.139371	0.782843	-0.540462	-0.228222
colon		EX2340	0.321822	3.04788	-0.297579	3.14007	2.0664	2.03494	2.43563	2.14352	1.30761	2.48565	1.33939	-1.21756	1.5731	2.47536	2.42136	2.74488	0.227693	0.555455	0.985054	0.128106	0.778978
liver metastasis		EX2922	NA	NA	NA	NA	NA	NA	NA	NA	NA	NA	NA	NA	NA	NA	NA	NA	NA	NA	NA	NA	NA
colon		EX3046	-0.571382	0.357826	-1.635	0.227415	0.53432	-0.464942	0.226496	0.27391	0.891813	0.610757	0.71906	0.406429	0.0893831	0.130594	0.191902	0.315131	0.408646	0.0252686	1.41856	-1.62415	-0.047731
colon		EX3294	-0.369657	0.666667	0.22605	0.406908	3.01079	2.42875	3.02635	2.19113	-0.968434	3.96813	0.977437	-2.36878	2.00643	2.40658	1.34302	3.39395	0.449288	0.0345162	0.517448	-0.860755	0.467585
head&neck		EX3348	0.598816	-0.21071	-0.335302	2.60926	2.47994	1.75177	2.70898	2.7779	0.822508	2.94571	1.18932	-0.119887	1.19639	2.67549	1.9237	2.27828	0.0694699	0.510084	0.661099	0.47808	1.08293
colon		EX3642	-0.321855	2.18317	2.34762	5.12342	5.39735	1.3893	4.35268	5.84725	-0.592427	4.0009	0.161015	-0.744275	1.02933	4.15702	2.85414	5.15058	-0.337548	-0.0435163	1.11064	-0.119124	0.150142
lung metastasis		EX3672	NA	NA	NA	NA	NA	NA	NA	NA	NA	NA	NA	NA	NA	NA	NA	NA	NA	NA	NA	NA	NA
colon		EX3696	0.202922	0.221375	-0.822361	2.58519	1.95915	2.31405	1.78419	1.99477	-0.201136	1.83078	1.72591	-2.3193	2.82332	0.884031	1.6982	2.64412	0.333245	0.701544	2.96659	-0.804384	0.674546
colon		EX4182	-0.398881	3.25083	0.922945	2.17835	1.59932	0.282498	1.61159	1.70444	-0.271386	0.743854	1.40054	-0.0675917	0.750911	0.979802	2.14721	2.19226	0.292814	-0.244044	0.939543	-0.681895	0.495427
colon		EX4566	0.216221	-1.21765	-1.21844	2.11739	1.04772	0.126541	1.25673	0.82858	0.267936	-1.30904	1.36438	-2.24973	0.986518	1.21475	1.94477	1.11119	0.493073	0.281073	1.59585	-0.878012	0.721436
colon		EX4612	-0.391984	1.80276	0.874517	0.0612655	-0.484869	-0.450549	-1.01595	0.0988836	-0.0911065	1.04593	0.0652094	-1.68426	0.0303917	-0.472054	1.24095	0.0854035	-0.352423	-0.264371	0.0099272	0.0700531	-0.14002
head&neck		EX0336	-0.259736	-0.0814854	0.155212	2.35205	1.52866	1.65227	3.13193	2.11548	1.61305	2.32806	0.259315	-0.925277	0.428779	1.43782	0.524045	2.77858	0.45533	1.07665	1.35638	0.286287	0.948504
lung		EX0438	-0.171345	0.639532	0.312964	4.11518	2.28794	3.3689	3.90554	4.28962	-1.96348	1.11388	0.733957	-1.10921	2.00425	2.76268	0.721079	2.99782	0.191452	-0.002112	-0.0825142	-0.0012479	0.560157
stomach		EX0652	0.51092	2.31564	1.2086	4.28648	2.13511	3.58842	4.68969	4.23381	1.40458	1.61814	0.963745	2.67368	2.5432	4.81801	2.8704	5.8872	-0.929693	0.843008	3.12932	-0.581693	0.0214634
head&neck		EX0720	NA	NA	NA	NA	NA	NA	NA	NA	NA	NA	NA	NA	NA	NA	NA	NA	NA	NA	NA	NA	NA
colon		EX1062	-0.593984	4.59006	1.31917	0.998997	0.57756	-0.362729	0.915348	0.873294	0.593805	4.21462	0.200828	-1.52266	0.356588	0.440741	0.0007301	1.35851	0.259234	0.572577	1.43601	-1.30684	-0.295063
colon		EX1256	-0.833938	0.504211	1.08875	4.87428	5.20364	1.71325	5.03424	5.63384	-0.21019	1.52339	0.738996	0.580087	0.683584	4.31768	3.81635	6.01425	0.289885	-0.695275	0.678195	0.110354	-0.269339
stomach		EX1306	-0.619111	-0.70907	-0.292778	1.6573	0.950173	0.843573	0.990191	1.12866	-0.520956	1.75919	0.0565605	0.253663	-0.0233473	0.411053	-0.358853	-0.0928297	0.527235	0.222071	0.0723357	-0.587134	-0.508244
colon		EX1540	-0.676675	4.14989	1.00971	5.132	6.42707	4.69913	6.56695	6.05047	0.446593	2.67969	0.177942	0.0267277	2.17257	5.75446	3.96126	5.10675	0.736969	0.122369	0.398837	-1.35628	0.786727
colon		EX1608	-0.619122	0.206787	0.831462	0.334834	0.0999241	-0.894152	0.0523157	0.451708	0.393045	0.0445671	0.341295	-0.0318069	1.04584	-0.497517	1.27135	0.118327	-0.0480518	0.0112457	1.51399	0.813835	0.47653
colon		EX2114	-0.378298	0.495413	1.06953	-0.146824	0.23895	0.157207	-0.128542	0.360168	-1.45986	1.72733	-0.426587	-0.498525	0.290414	0.022994	1.42817	0.493174	0.470733	-0.384402	-0.512723	-0.595199	-0.0593429
colon		EX2780	0.213243	1.78656	-0.188126	1.36413	0.683489	0.0432074	0.850782	1.60265	0.481804	-1.15032	0.282868	0.0032425	0.656734	0.136475	2.58263	0.790703	-0.211767	0.0799379	0.214562	0.739867	0.507027
liver		EX2930	0.310037	-2.12062	-0.0064001	3.08765	2.35468	-0.321925	2.16137	2.40494	-2.43291	0.435048	0.576305	-0.245212	0.657426	0.853602	0.248415	1.86695	0.0961662	0.132095	2.17666	0.351641	0.0995507
head&neck		EX2936	NA	NA	NA	NA	NA	NA	NA	NA	NA	NA	NA	NA	NA	NA	NA	NA	NA	NA	NA	NA	NA
colon		EX2950	-0.354155	0.935398	1.11139	0.230298	0.523439	-0.651122	-0.255742	0.510007	0.187459	1.2209	0.127177	-0.631617	0.335728	-0.765371	1.35573	-0.347955	0.155932	-0.494091	-0.173074	-1.15169	0.0576386
head&neck		EX3226	-0.0826073	0.425673	0.63529	4.52156	3.68955	-0.211347	3.90071	4.22126	-1.77069	2.79603	0.0708037	-0.729753	-0.102855	2.74093	2.54146	3.72466	0.345109	-0.0764656	0.254112	-0.783073	0.618388
colon		EX3304	-0.676547	0.818339	-0.0019875	0.880809	0.19174	0.112252	0.0422373	0.594686	0.020874	2.91883	0.885607	-0.124844	-0.146759	-0.225209	0.441889	0.690303	-0.139082	-0.0740164	1.52314	-1.74296	0.600335
stomach		EX4238	-0.0078288	-0.868091	-0.295771	6.32325	5.42133	0.1834	5.29781	6.03253	-2.04365	0.840411	0.123065	-2.76246	2.30077	4.49651	3.44921	5.30179	1.47689	-0.283321	0.661893	0.500863	1.10395
colon		EX0324	-0.622423	0.874082	0.718551	1.38146	0.965984	-0.579078	0.830839	0.981936	-0.544836	2.02546	0.344264	-0.900953	1.07072	-0.300815	1.17546	1.42592	0.0951157	0.0838764	1.75236	-0.39708	0.39918
stomach		EX0330	-0.197524	-0.059462	-0.0254564	0.364465	-0.112674	-0.0929995	-0.0205059	0.947644	0.502272	1.55706	0.1584	1.94774	0.941441	0.780919	0.786572	1.04783	0.0563841	0.0682505	0.634762	-0.516924	0.177229
lung		EX0634	-0.0496673	-1.10641	0.533896	3.28814	3.30766	2.3727	3.29643	3.21228	-1.25512	-0.12651	0.515092	-1.32398	1.08015	1.84343	0.873791	2.91977	0.0807634	-0.113929	0.0209728	0.006419	0.0248556
colon		EX0664	-0.985743	2.14061	1.46306	2.36461	4.63034	1.8154	4.10332	4.70779	0.846763	1.66329	-0.0039187	-0.0553798	1.00673	3.32163	3.64636	3.74767	0.153899	-0.296778	-0.596108	0.0572238	0.291313
liver		EX0820	1.0757	-0.343322	-0.541742	5.16863	5.41933	2.56729	4.88903	4.04485	-0.579146	2.0078	1.16233	-0.19027	1.84571	2.92062	1.78065	3.69757	0.894626	0.450743	3.07682	-0.767672	1.0498
liver metastasis		EX0948	-0.0319854	-1.10423	-2.527	5.23024	5.99671	1.96275	4.08393	3.85854	-1.675	5.16913	1.89256	-4.06185	1.23465	3.89267	2.90759	5.49689	-0.0870771	0.0128766	1.64099	0.402321	0.825521
colon		EX1016	-0.296695	2.06691	0.966935	5.77528	6.99064	3.45063	6.19945	6.22643	-0.800558	3.85049	1.18392	0.0120526	2.91629	6.35065	4.33696	5.82185	0.724718	0.566773	1.26142	-2.01897	1.11559
lung		EX1594	0.488358	-2.25135	-1.25114	4.03396	3.61636	1.24185	3.36942	3.53079	-3.80944	1.04164	0.283513	0.671659	2.64438	3.17729	0.844963	2.22337	-0.217922	-0.0065497	-0.641081	-0.176414	2.91809
colon		EX1660	-0.135353	1.61111	0.100008	3.82522	3.40098	2.98377	3.38934	3.30215	-1.98445	0.852587	0.903301	-0.0206108	2.15853	2.55531	2.20249	3.8172	0.350051	0.395261	1.96924	-0.549366	0.653522
colon		EX1780	-0.370545	3.72135	1.20103	3.92755	5.6558	1.92635	6.15471	5.83525	-0.022253	4.21767	0.258112	-0.858359	1.17504	4.60086	3.45479	6.38667	-0.0513311	-0.0534229	0.411171	-1.02663	0.625648
colon		EX1846	0.0457326	1.34844	0.509139	2.48892	1.8855	1.668	1.20514	2.09594	-0.297632	2.7119	0.595948	-0.799657	1.40433	0.371974	2.53118	2.03432	0.328774	-0.376946	1.39365	-0.401886	0.245933
liver		EX2098	0.703492	-0.398682	-0.188251	4.93085	4.86555	2.25832	6.83638	5.02043	-1.04089	2.53823	0.13234	-0.875366	2.03009	2.01496	1.66342	3.35804	0.166628	0.276671	0.846288	0.225597	-0.0317674
lung metastasis		EX2100	0.273128	-2.35462	-1.81475	2.85275	3.13138	1.24343	2.94699	2.40816	-1.09628	1.91763	0.804862	-0.217699	2.5339	3.25931	1.1446	3.42468	0.117826	1.05721	1.21732	-1.39102	0.174808
colon		EX2536	-1.11309	1.3893	1.57633	3.8254	6.06876	3.28695	5.67562	6.75487	-0.871274	4.68407	0.129755	-2.51259	0.869977	4.37906	3.85766	5.05834	0.556519	-0.43593	0.341656	-1.04447	0.646969
brain		EX2742	NA	NA	NA	NA	NA	NA	NA	NA	NA	NA	NA	NA	NA	NA	NA	NA	NA	NA	NA	NA	NA
head&neck		EX3246	-0.790717	1.05539	0.960945	4.93359	2.92475	-1.35247	3.40247	3.63185	1.31911	1.26282	0.451095	0.857958	0.396891	3.6336	2.85456	5.18601	-1.38441	-0.246858	0.806657	-1.89818	1.36345
lung metastasis		EX3300	-0.246183	-2.39109	2.89729	1.52656	3.19413	0.246361	2.42661	3.49508	0.011406	-1.68006	-0.0426988	1.96519	0.373951	0.729908	-0.184466	1.2158	0.682873	0.383025	0.69171	-0.183364	0.703065
colon		EX3874	-0.467174	0.718797	0.502723	0.199434	-0.163448	-0.568943	0.200057	0.259566	0.421865	1.72914	0.152686	-1.01901	-0.0565767	-0.349791	1.03875	-0.103014	0.107671	0.024801	-0.0141345	0.525864	0.0118394
colon		EX3942	-0.0331068	-0.624158	-0.862235	3.31003	2.83907	2.90681	2.21201	2.33742	0.144716	0.212194	0.940166	-0.646686	1.26188	0.913493	2.63645	1.89046	1.16098	0.64016	0.949382	0.191086	0.653552
other metasitasis		EX4122	NA	NA	NA	NA	NA	NA	NA	NA	NA	NA	NA	NA	NA	NA	NA	NA	NA	NA	NA	NA	NA
colon		EX4138	-0.364856	1.40753	0.335387	0.725343	0.407207	0.869001	0.673048	0.887877	-0.0816403	-1.48285	0.31311	-1.24141	0.37287	-0.644822	1.18436	0.415623	-0.400322	-0.0757227	-0.109827	-0.231842	0.181526
uterus		EX4342	0.137367	0.638889	0.575867	3.33046	4.15805	-2.03541	4.61785	3.70071	-1.09648	3.99972	0.994897	-2.67047	-0.561033	2.48849	1.63049	3.87442	0.201313	-0.11227	1.36248	0.506288	-0.649805
esophagus		EX4344	1.07173	-0.558684	0.540642	2.43265	3.19756	3.37373	3.58038	3.74048	-0.484239	2.71433	0.41408	-2.03383	2.2997	3.44817	2.60311	3.24646	0.661742	0.395048	0.537963	-0.418618	0.189113
colon		EX0052	-0.356879	0.480343	0.253981	2.23454	1.71894	0.793264	0.869864	1.67363	-0.943753	-0.480358	0.437053	-0.754511	1.5173	1.22304	1.75564	2.20864	0.0106344	0.336242	1.33051	-0.200385	0.64796
colon		EX0118	-0.132729	-1.68848	-0.248818	0.500021	0.292951	-1.76406	0.348099	0.678465	-0.718942	-0.20282	0.583866	-0.936376	0.942094	-0.586404	1.71314	0.613509	0.59564	-0.315467	0.418723	1.08806	0.840696
colon		EX0240	NA	NA	NA	NA	NA	NA	NA	NA	NA	NA	NA	NA	NA	NA	NA	NA	NA	NA	NA	NA	NA
breast		EX0552	-0.276054	0.964056	1.52575	3.79626	2.82431	2.73741	4.74118	5.03857	-0.533472	-0.00213576	0.683978	-1.51007	-1.04939	2.77225	1.85879	3.47561	0.425092	1.18609	0.0221005	-1.1774	-0.483681
colon		EX0574	-0.340163	1.65274	1.13349	3.60491	4.50327	2.15488	4.23189	4.00604	-1.00098	2.76046	0.0760774	0.0829057	1.54249	3.67927	3.26814	4.27482	0.0409503	-0.0447246	0.662731	0.538338	0.958596
colon		EX0952	-0.590365	2.92206	1.94276	-0.101623	-0.841477	-2.29555	0.310181	-0.512738	0.8648	2.48149	0.126584	-1.79832	-0.26523	-0.753521	-0.213328	-0.330714	-0.172583	-0.383184	-0.411442	-0.374962	0.0727077
breast		EX1012	-0.212875	2.23458	2.01089	5.73293	5.05019	3.64449	4.39738	6.62786	-0.927173	1.99303	0.938238	-0.754454	1.36611	3.59794	2.03245	4.16588	0.633995	0.318647	1.21509	0.463217	0.815767
lung		EX1024	-0.0660439	-2.65451	-2.21637	2.85672	0.55932	-0.097763	1.59655	0.896427	-2.75362	0.725163	-0.097415	-0.949649	0.470264	0.785315	-0.53317	0.74148	0.164216	0.360151	-0.130692	2.08821	-0.228997
liver		EX1318	0.17938	-2.53614	-0.814784	4.9699	5.39704	0.520333	3.19077	3.78083	-2.56333	0.49961	1.53903	-1.79009	2.3861	3.30473	1.24432	2.30141	0.387035	0.689981	0.520863	-0.907773	0.203073
lung		EX1356	-0.322964	-2.45578	-1.92955	4.01232	5.91816	4.15178	4.82731	4.51306	-1.47801	1.50619	1.51389	-3.88375	2.19287	3.25991	1.19368	5.93865	1.35619	0.129057	1.83379	-2.04304	-0.041697
stomach		EX1378	-0.0337734	-0.985302	-1.50753	0.0350652	-1.73667	1.57222	0.388217	0.151501	0.0056285	0.645827	-0.239189	1.60231	0.288873	-0.0981688	-0.643614	-0.0222755	-0.0667935	0.134965	-0.0439511	0.260249	0.376281
lung		EX1874	-0.0621518	-2.11621	-1.16276	5.16016	5.09166	2.23303	2.60315	4.13621	-3.06526	2.04543	0.186367	-1.80967	2.19308	2.9589	0.333701	4.67945	1.11559	-0.204489	-0.278412	0.289862	0.853614
colon		EX2208	-0.829657	2.27965	0.674069	2.71167	6.84067	3.17963	5.73218	4.91692	-0.326454	4.81627	0.907185	-2.28402	0.887342	4.91234	3.96362	4.47526	-0.139131	-0.224676	1.69689	-1.15377	0.651976
stomach		EX2406	0.0398273	2.63812	-0.542945	1.08735	-0.414182	-1.29716	-0.786033	0.0504088	1.39197	3.16019	0.301183	1.26916	-0.4239	-0.510841	-0.798144	-0.156307	-0.479217	0.283387	0.251129	-0.466569	-1.16039
colon		EX2658	-0.633375	1.56941	1.01241	3.60399	6.36718	3.48878	4.07271	4.33402	-1.26576	4.93505	0.891663	0.335207	1.71235	3.6214	4.16772	4.81366	0.438596	-0.388813	1.86611	-0.859608	0.610635
pancreas		EX3686	-0.307708	0.457514	-0.241706	1.48009	0.351021	-0.385986	2.22825	0.736836	-0.667535	1.52875	-0.0665087	-0.605903	1.77367	1.36536	-0.263	3.54467	0.0289669	-0.173994	-0.704684	-0.670663	-0.431885
colon		EX3848	-1.12886	2.98934	2.10319	-1.02624	-1.53915	-1.9896	-1.39277	-0.50636	0.117069	2.34223	-0.526452	-0.524963	-1.52274	-2.37598	-0.179369	-0.846536	0.2052	-0.881217	-0.797024	0.397462	0.201975
liver		EX3862	-0.311625	-0.317745	0.173161	2.24545	2.21276	-0.32087	4.02739	2.93602	-1.05117	1.65567	0.548382	-0.581568	-0.540051	1.46459	1.02671	4.33399	-0.413754	-0.305203	0.286033	-0.269895	0.574024
lung		EX3920	-0.0778932	1.66086	-0.175858	3.10754	3.53711	3.77832	3.84904	3.05541	0.754274	2.56011	1.61197	-3.04116	1.81309	3.41479	0.493973	3.29394	-0.0951176	0.989847	1.26145	-0.824075	0.258659
others		EX3996	-0.233195	4.4548	2.39145	4.56224	4.76628	3.85765	3.59923	3.81957	-0.126129	-0.393288	0.94052	-1.69935	1.9416	2.89316	1.95064	3.585	-0.820277	0.464685	0.767538	-0.282038	-0.182457
colon		EX4620	-0.0770083	0.427005	-0.245876	-0.437256	-0.0328336	-2.05322	0.0313931	0.0124955	0.795236	1.1045	0.14336	0.313724	0.143226	-0.218032	0.551727	0.111251	0.311851	0.195163	0.0816307	-1.29618	0.144908
others		EX0548	0.321102	-3.83392	-0.405709	-0.250269	0.193125	2.56925	2.53641	2.81367	-0.683308	1.00494	0.247784	-3.7664	0.173242	0.62085	0.607168	0.622263	1.85952	-0.0198887	0.614918	-0.404764	-0.424085
head&neck		EX1160	-0.549081	4.39919	0.904946	2.80079	2.29582	2.39226	2.87708	3.2199	0.250645	2.18933	0.883157	-2.51431	2.07802	3.10179	2.51079	2.82539	-0.0915738	0.691092	1.1798	0.548881	1.25736
liver		EX1754	0.747738	-0.0257562	-1.35415	5.04028	5.21688	2.26063	3.59083	3.77909	0.257269	2.01614	1.01273	0.199592	2.54119	2.64113	1.5077	4.00312	0.0711055	0.105777	0.796154	-1.01374	-0.204879
colon		EX2040	-0.594632	-0.399575	1.5276	0.804252	1.29611	1.7807	1.30725	1.48811	-1.05104	3.48923	-0.0638962	-0.220605	0.223707	0.871427	1.74927	1.02509	0.289711	-0.151105	-0.0850224	-0.576837	0.434351
colon		EX2840	NA	NA	NA	NA	NA	NA	NA	NA	NA	NA	NA	NA	NA	NA	NA	NA	NA	NA	NA	NA	NA
liver metastasis		EX2874	0.188907	0.26676	-0.371813	6.16038	5.6311	2.15306	5.22194	4.24582	-2.09554	5.07003	1.31417	-4.80189	1.70568	3.87218	3.5755	6.15348	-0.971794	0.619139	1.07577	-0.864141	-0.57737
liver metastasis		EX2902	-0.2418	-1.19624	-0.678553	4.11131	3.85441	-0.708487	2.9784	2.49216	-0.323204	3.20381	1.00245	-2.46852	-0.75487	3.12917	1.53211	3.81396	-0.0354505	-0.162146	0.666508	-1.27946	0.127516
colon		EX2914	0.499328	-0.0939884	0.0793657	2.90788	2.62938	1.79201	2.32996	2.52646	-0.577395	2.6303	1.4501	-0.813837	1.81181	2.12815	2.17156	2.57941	0.380436	1.00261	3.14545	-0.888656	0.249745
lung		EX3178	-0.250463	0.955291	-0.437746	3.32795	2.967	2.54717	3.40569	2.91847	-0.637434	0.92649	0.650617	-2.46178	1.95062	3.29947	1.12397	3.42902	0.964923	0.658032	0.679028	-0.157491	0.0463391
lung		EX3512	-0.134506	-0.223476	-0.357029	6.09475	4.77951	2.28202	3.08202	5.40735	-1.96314	1.4267	0.744358	-1.00833	1.54293	2.26318	1.06481	3.68966	0.105043	0.194351	-0.0435291	-0.21866	0.78969
head&neck		EX3854	0.0855275	0.249794	-0.342743	0.889345	0.897254	0.19182	1.45478	1.80883	-0.419686	2.13425	0.449254	-2.04815	1.50993	0.857723	1.7151	2.82535	0.162478	-0.913116	1.1631	0.735006	-0.25748
head&neck		EX3916	-0.335132	-1.03192	-0.760764	0.923386	1.16221	1.87037	1.72056	1.47526	-0.700503	0.954313	0.422821	-0.200731	1.4042	0.995309	1.48457	1.67123	0.335924	-0.132197	1.29136	0.198305	0.124847
stomach		EX4458	0.180802	-0.728322	-0.23146	2.22615	1.4025	1.34297	1.47761	2.42673	-0.508906	1.3005	0.468839	1.67765	1.50346	1.97542	0.793222	2.14701	-0.316343	-0.0146486	0.822193	-0.941415	0.151458
colon		EX4582	-0.779931	1.21134	1.30773	2.96284	3.83337	2.15328	3.52228	4.52218	-0.61095	4.43401	0.359573	-2.76797	1.93481	2.62618	2.86317	3.21699	0.839553	-0.284418	0.802982	-0.128999	-0.0363316
liver		EX0114	0.253609	-2.19125	-0.920729	3.10477	2.07192	-0.0435299	4.31452	2.04242	-1.75172	-0.911796	-0.0893383	-0.217963	1.46541	2.41128	0.311478	4.01362	0.409188	-0.161205	0.308456	1.07511	0.49436
colon		EX0216	0.448371	-0.771265	-0.779045	2.61754	0.966598	1.53016	1.74041	2.09473	0.405848	0.830856	0.991118	0.608689	1.13367	0.499748	1.77104	1.49852	-0.486041	-0.544412	0.913353	0.700643	0.226583
lung		EX0388	0.306878	-1.68152	0.174567	3.0079	3.78516	-0.427065	3.00952	2.2953	-1.64236	-1.57015	-0.324004	-0.762738	0.602072	2.08284	-0.109684	2.58398	0.520819	0.093158	-0.0135275	-0.0793048	0.0078392
colon		EX0784	-0.45478	2.1204	0.591368	0.860001	0.968895	0.529284	0.0686722	0.469421	0.824981	0.695745	0.280512	0.565265	0.984133	0.316631	1.2826	1.1199	-0.39859	-0.262666	0.839052	-0.553552	-0.290596
colon		EX0810	0.222396	2.98357	3.15541	1.4449	1.37456	1.9335	1.59798	1.65793	-0.851646	0.936323	0.22183	-1.09105	0.657521	0.719348	1.13707	1.11989	0.478993	-0.127975	0.574531	0.309392	0.540878
colon		EX0832	-0.665715	1.52597	-0.190964	0.00470638	0.522005	-0.572983	-0.276045	0.221796	0.374464	-0.902867	0.211528	0.136593	-0.464465	0.036664	0.993479	0.867548	0.461325	-0.659514	0.054306	-0.0764984	0.24129
colon		EX1118	NA	NA	NA	NA	NA	NA	NA	NA	NA	NA	NA	NA	NA	NA	NA	NA	NA	NA	NA	NA	NA
colon		EX1438	0.0868054	0.909362	-0.395997	0.267947	0.637248	0.211156	0.556988	0.641356	-0.431094	-0.625858	0.0647945	-0.0698519	0.144163	0.0128746	0.376469	0.371668	0.365224	0.135239	-0.52956	-0.237437	0.0429125
lung		EX1796	0.125796	-0.942719	0.360736	0.937685	1.55792	-0.102678	1.3073	0.972811	-3.27951	-0.982927	0.147577	-1.82133	-0.135179	-0.0516615	0.636617	0.945041	0.543648	0.02289	0.129435	-0.953172	0.905531
colon		EX2244	-1.00537	0.623637	0.670492	3.50968	6.24623	2.8315	5.70373	6.67017	-2.20597	2.42512	0.278882	-1.5148	0.606372	4.4646	3.28065	5.13325	0.684449	-0.301195	0.818842	-1.1507	0.0043301
colon		EX2324	NA	NA	NA	NA	NA	NA	NA	NA	NA	NA	NA	NA	NA	NA	NA	NA	NA	NA	NA	NA	NA
stomach		EX3572	-0.252429	1.74918	0.786366	2.78723	1.51492	1.5784	2.63353	3.03892	0.568653	0.415822	0.954915	2.8969	1.82575	2.93497	1.29855	2.77038	-0.0879403	-0.0170417	1.39804	0.703769	0.786183
colon		EX3584	-0.861227	1.97936	1.76864	2.21801	2.72086	2.61777	1.77624	2.64107	0.63815	1.86751	0.575139	-1.28193	1.41501	2.27877	2.73656	3.1357	0.363238	-0.12495	1.25872	0.16574	0.939511
lung		EX3828	0.0661535	-2.51467	-1.13676	3.51259	1.44276	-0.0607556	2.61586	2.64444	-1.59665	-0.146845	0.103257	-0.698992	0.255152	1.4693	1.60998	2.31625	0.875789	0.367136	0.70718	-0.197121	0.544276
colon		EX3962	-0.528076	1.68714	0.715723	-0.427181	-0.272804	-0.278712	-0.693829	0.237612	0.502542	0.774023	0.176267	-0.87989	-0.533285	-1.10986	1.36808	-0.0873909	0.21893	-0.6469	0.291104	1.01386	0.168024
colon		EX4112	-0.505135	-0.0434594	0.0109244	1.47864	0.475013	2.22678	0.579396	1.0273	0.545569	2.49835	0.0331583	-0.743495	-0.114503	-0.411778	1.63511	0.49898	0.905048	-0.131337	0.62493	0.119752	0.509788
colon		EX4314	-0.599389	0.930917	0.902633	3.21645	5.5416	0.680373	6.33277	5.56508	-0.677001	4.49867	0.266908	-0.453661	0.727039	4.31958	4.80698	4.57451	-0.0732393	-0.171101	2.05389	-0.596647	-0.0025563
kidney		EX0016	-0.0903071	2.10971	2.87738	3.11459	2.64824	-0.649282	3.52851	3.6322	-2.09141	4.10576	0.324271	1.25376	-0.211006	1.9157	2.39839	2.21791	-0.0460687	-0.252612	-0.614379	-0.57487	0.930902
kidney		EX0036	-0.347503	2.3288	-0.59555	2.92356	2.384	-0.246885	3.35644	2.92718	-0.218578	5.43038	0.767704	0.5964	1.4231	1.73009	2.45834	0.812079	0.0570459	0.0932579	0.0102544	0.375379	0.670689
lung		EX0074	-0.0468683	-1.16942	-0.693682	1.53693	1.22816	0.119532	1.79084	2.05466	-1.37869	0.202361	0.69918	-1.30732	-0.206518	1.02697	0.259761	1.4252	0.250746	0.185853	-0.263545	-0.328831	-0.31731
liver metastasis		EX0094	0.0002394	-0.25969	-0.64754	4.43897	3.67872	1.21412	3.95543	3.5827	-1.53755	4.48008	0.422768	-2.04177	0.185271	4.21043	1.49609	5.80445	0.69493	0.170899	0.822072	-0.331338	0.505613
head&neck		EX0110	-0.210773	1.72061	1.14368	1.659	1.67302	2.39336	2.18322	2.22877	-0.649976	-0.165654	-0.414929	-1.59731	1.15599	1.46905	2.47417	1.71273	1.0068	-0.0969725	0.0177402	0.41962	0.748498
colon		EX0168-2	0.0520162	4.18186	2.1575	2.44287	1.2809	-0.232962	0.421287	0.803792	-0.576524	2.4806	0.0847797	-0.624596	0.555893	0.125638	1.64559	0.826148	-0.01964	-0.173757	0.933919	-0.0021113	0.0943107
lung metastasis		EX0602	0.0440684	1.11534	-0.223288	3.3296	3.81594	2.81719	3.45085	2.92071	0.414087	2.44907	0.754609	-0.672669	1.30597	3.12127	0.930204	2.69817	-0.154018	0.100953	0.527899	-0.238851	0.379985
liver		EX0658	0.125039	1.40676	-0.481205	3.17743	3.33648	-0.054882	3.7933	2.58835	-0.175076	3.07494	0.740193	-1.34749	0.662352	1.75592	2.33067	1.67312	-0.878494	0.121655	0.693501	0.624961	0.0001373
esophagus		EX0994	0.764189	0.912572	-0.85932	3.85117	2.91099	2.60795	2.98098	5.09358	0.808254	-1.88011	0.939069	2.33871	3.67126	4.04638	2.54279	4.50474	-0.260923	0.645597	1.39466	-0.720477	0.543474
stomach		EX1664	0.0637755	0.562413	-0.571264	1.73202	1.35568	1.40638	1.34582	2.18558	1.8098	0.0117054	0.503527	2.82716	-0.0160799	0.859691	0.940538	2.16469	-0.26775	0.0860448	0.443509	0.130441	0.503461
colon		EX1870	-0.623539	1.12001	1.34889	3.92605	5.90644	0.295916	4.27949	6.73502	-0.645283	2.71131	0.648939	-1.47574	1.62732	3.29071	4.06198	4.74927	0.426769	0.159032	-0.133843	-1.09944	0.742752
colon		EX1990	-0.816097	0.806019	1.71983	3.13846	5.6961	1.43722	4.37782	5.19193	-1.29531	3.14221	-0.38578	-0.639443	1.27589	4.32084	3.54827	4.68571	0.358055	-0.362108	0.39515	-0.604526	0.168423
stomach		EX2344	0.34025	1.31758	1.68278	2.00316	1.70397	0.675901	1.86556	1.20359	0.351105	-0.22633	1.1012	-0.805164	1.22368	1.43713	1.05903	1.47852	-0.214329	0.229474	1.74797	0.362037	-0.395198
stomach		EX2396	-0.0695945	0.757055	0.748132	2.49996	0.989453	1.27481	1.35451	2.38252	-0.382071	0.457236	0.346946	0.743764	1.29247	1.38317	1.35417	1.43472	0.103971	0.17712	1.53607	0.548891	0.106017
colon		EX2622	-0.150091	0.532511	0.27648	1.86245	1.31235	1.4402	1.00202	1.51492	-0.570786	0.167406	0.525425	-1.49768	1.24198	1.4157	1.68312	2.21512	0.655673	0.54927	0.723914	-0.707553	0.787536
skin		EX2716	NA	NA	NA	NA	NA	NA	NA	NA	NA	NA	NA	NA	NA	NA	NA	NA	NA	NA	NA	NA	NA
stomach		EX2850	0.563191	3.12208	0.720596	2.46461	2.18303	1.54558	2.50957	2.61827	0.26879	-0.390356	1.14679	-0.822172	2.15488	2.5426	1.94566	2.73408	0.427469	0.810662	1.62034	-1.72809	0.76516
lung		EX2986	-0.140486	0.350433	0.187167	5.54368	5.34251	0.794698	2.16533	3.84041	-2.16178	-0.897905	0.116021	-1.40964	1.29278	3.07449	1.09554	2.65643	-0.0753313	0.28979	0.325541	-0.687281	0.324271
breast		EX3152	0.448087	-1.84248	-0.261968	4.71666	3.63188	3.8468	4.59788	4.84345	-3.26805	0.16852	-0.105852	-2.6019	0.989326	3.3713	2.00607	4.39316	1.54908	0.476674	-0.197151	-0.764598	0.556888
colon		EX3248	0.11488	-0.0421332	-1.32186	1.30578	1.32105	1.68208	1.39572	1.10105	-0.012084	0.856122	0.15632	-2.3273	0.814984	1.44549	0.867053	0.844248	-0.320561	0.482507	0.309927	-0.429368	-0.0520549
colon		EX3454	-0.592798	0.738892	-0.107354	1.51503	1.00321	0.742369	0.897445	1.79251	-0.239451	2.24023	0.644411	-2.32129	0.652452	0.287868	2.20817	0.994749	0.905278	-0.368862	0.783379	0.6869	0.279859
colon		EX4142	-0.356615	0.406872	0.127364	-0.673438	-0.661231	-2.20771	-1.57752	-0.697604	0.651508	0.357322	-0.0396633	-0.123013	-0.270987	-0.642553	0.353805	-0.257344	-0.447578	-0.0533781	0.797533	-0.787367	0.203073
liver metastasis		EX0088	0.323229	4.95525	-0.604648	4.3653	4.97036	1.78488	4.75416	3.65408	1.06118	5.03645	1.83308	-4.53444	0.905476	3.86424	2.20369	5.85853	0.0446897	0.469579	1.38456	-0.85309	0.79822
colon		EX0154	0.181612	3.0724	1.6704	-1.5233	-2.18615	-0.960211	-0.856601	-1.12814	0.976712	-3.05271	0.0674361	1.28778	-0.932044	-1.89156	0.483206	-1.50122	-0.667848	-0.032173	0.0411893	0.560776	-0.183638
liver		EX0166	0.108624	-0.159215	-0.507586	3.56439	4.17391	1.5737	2.55264	3.38996	-0.872744	1.77688	1.02763	-2.1712	1.14272	2.4074	1.12835	2.92134	0.152343	0.445214	1.89146	-0.218029	-0.385683
colon		EX0488	0.0862092	3.88651	0.0166335	1.39111	0.150796	0.290997	0.387109	0.765403	1.24114	0.401572	0.446681	-0.961699	0.0190639	-0.567019	0.873882	0.931499	0.411451	-0.097185	0.218093	0.0639319	-0.236351
colon		EX0796	-0.253516	1.91541	-0.124268	0.306312	-0.156125	-0.333481	0.250173	0.0356693	0.996303	2.31744	0.0892114	-0.635058	0.0118799	-0.942826	0.397087	0.216545	-0.0474787	0.018358	0.549461	-0.826806	0.231606
head&neck		EX0814	-0.779835	5.16157	0.93573	1.68722	0.696201	0.802929	1.04	1.75757	1.34281	1.58804	0.0285787	-0.0628595	-0.398517	-0.218171	0.0676685	0.441938	0.453068	-0.312108	0.642481	0.210341	0.283024
colon		EX0856	-0.311174	1.75433	-0.362901	-0.269076	-0.177323	-1.08978	-0.364635	-0.0442905	-0.28817	-0.789076	-0.110534	1.93837	-0.360255	-0.983093	0.885968	-0.546619	0.65436	-0.322744	0.0300055	0.608162	0.412323
head&neck		EX0904	0.364872	6.77192	-0.308404	-0.0358935	-0.257357	0.498052	1.12535	1.71504	3.25575	0.567941	-0.0977015	-0.32039	-0.794961	1.00571	-0.451893	-0.221697	1.09316	-0.0019824	-0.704435	-0.0176304	0.463857
head&neck		EX0956	0.0693855	4.1573	1.07607	-1.77134	-1.77263	-1.25193	-0.771594	-1.01291	2.57509	-0.757012	-0.656888	0.357337	-0.693704	-0.868304	0.162919	-0.754115	0.495886	-0.389012	0.0021162	0.510633	0.899869
colon		EX1084	0.166482	2.0096	-0.687065	1.27247	1.82831	-1.39338	1.68787	1.33822	-1.62776	2.62623	0.53638	-0.941839	1.21478	0.49077	1.95191	1.2589	0.295901	0.0936146	0.500574	0.447557	1.27013
colon		EX1098	-0.0733528	2.57352	1.61104	0.956315	-0.329184	-0.473921	0.221724	0.369878	-0.0479842	1.59307	0.281943	-1.05993	-0.134391	-0.419742	0.277843	0.190284	-0.516479	-0.0624334	0.065144	-0.454236	-0.22425
liver		EX2148	0.584462	-0.298699	0.0763965	5.30431	5.02163	1.52626	5.3605	5.93698	-3.25157	2.40521	1.46915	-2.69591	2.39076	5.51795	2.17153	6.75747	0.0397138	0.43746	0.917842	-0.245272	0.322538
colon		EX2180	-0.543005	2.36858	1.31044	2.80553	2.75204	2.46534	2.1552	2.80844	1.00969	0.97995	0.380135	-0.614881	1.47662	2.05792	2.84995	1.97718	1.06407	0.0216846	0.830401	-0.740003	1.12212
colon		EX2504	-0.60843	1.45758	0.731554	3.13585	3.25135	2.56573	2.93609	2.80617	-0.107963	3.46081	1.60952	-0.933324	2.35285	2.2296	1.29592	2.39185	-0.118037	0.387006	1.62224	-0.41951	0.452614
others		EX2748	NA	NA	NA	NA	NA	NA	NA	NA	NA	NA	NA	NA	NA	NA	NA	NA	NA	NA	NA	NA	NA
lung		EX2962	-0.156534	-0.826161	0.234947	4.97553	5.55291	3.20383	2.58494	4.56349	-0.924099	1.40462	0.256632	-2.33685	2.30269	4.11095	1.8919	5.0082	0.993104	0.896631	0.244165	-0.090527	0.961524
colon		EX2974	-0.352679	3.96092	1.16904	0.0660954	-0.0720377	-0.247536	0.197876	0.454489	0.464561	2.46561	-0.0202016	-1.55664	0.451437	-1.36701	0.725308	0.0530968	0.0055599	-0.0973549	0.224817	0.33371	-0.11513
stomach		EX3350	-0.0130014	2.02312	0.301947	3.73305	-0.600241	-0.111334	1.64246	1.52837	0.501553	-0.817448	0.346729	0.312759	1.44658	2.04872	0.422783	2.66319	-0.737069	0.156977	0.521203	2.28911	2.20886
liver metastasis		EX4002	-0.259364	-1.72213	-1.15925	5.99155	5.74402	1.60206	5.71555	5.15479	-3.80811	3.97257	1.17615	-2.30032	2.6497	4.35035	2.81411	6.04292	0.710599	0.330725	2.13517	-1.19718	0.476208
colon		EX4034	0.325568	0.509887	0.866759	1.1969	0.926855	0.45279	1.03737	1.50937	-0.295062	-1.81348	0.683646	-1.24368	1.14144	0.765222	1.56305	0.923944	-0.18317	0.219877	0.525865	-0.271406	0.232841
esophagus		EX4282	0.368788	0.611954	-0.329411	4.07713	3.0983	1.21434	3.49329	3.16433	-0.250993	2.45841	0.430136	-0.972087	2.1653	1.74231	1.0758	2.08487	0.420471	0.419533	1.23774	-0.799872	0.663952
colon		EX4430	-0.0400601	2.78479	1.69717	0.912612	0.448008	-2.93847	0.493934	0.550324	0.538248	-0.518601	0.240609	-0.966688	0.406663	-0.387566	1.12687	0.399828	0.0250683	0.205658	0.19908	-0.570023	-0.343686
kidney		EX0122	-0.158722	2.49213	3.73496	4.01123	3.74757	1.05929	5.56617	5.2717	-0.256419	4.49371	0.580696	0.65063	1.77851	3.26103	3.26241	2.53804	-0.122408	0.0823897	0.430205	0.371367	0.397154
breast		EX0346	-0.0301514	3.14632	1.65405	5.0407	4.25551	3.72257	4.23407	5.72174	0.648494	0.11219	0.749577	-1.73212	3.51372	4.24696	2.25202	4.3425	0.586819	1.18664	1.43122	-0.192125	1.15153
stomach		EX0410	0.253799	2.31415	1.34465	1.10518	0.624907	0.458309	1.31567	0.867659	0.813239	0.276091	0.381691	0.193199	1.4263	1.57778	1.44598	1.76341	-0.524316	0.205253	0.284776	0.203977	0.66045
colon		EX0698	-0.311453	0.287477	-0.164576	1.51568	1.52291	0.901549	0.494099	1.01802	0.116496	1.64532	0.74457	-1.09657	1.64562	0.806325	2.11798	1.43733	0.480759	0.0549594	1.64427	0.757051	1.26154
head&neck		EX1246	0.558702	4.37246	2.88939	6.31391	4.60573	1.03085	4.94071	6.24917	0.774321	3.82908	0.859763	0.217768	0.371129	4.06364	3.05419	6.11007	-0.118494	0.761025	1.13801	0.0772076	0.977673
lung metastasis		EX2318	-0.275359	-0.72327	0.514843	5.56118	6.69506	2.58916	3.09597	3.86375	0.528996	-0.169551	0.470662	-1.00622	1.82459	2.94933	1.54218	4.50936	0.200157	0.122289	1.04432	0.0974385	0.417889
liver metastasis		EX2760	NA	NA	NA	NA	NA	NA	NA	NA	NA	NA	NA	NA	NA	NA	NA	NA	NA	NA	NA	NA	NA
lung		EX2852	-0.391023	-1.58922	0.471574	1.51732	3.21115	2.01381	1.61712	2.49012	-1.86394	2.59744	0.660479	-1.66407	1.88149	1.54097	0.917341	2.76486	0.801581	0.264793	1.58308	-0.560346	-0.0112625
sarcoma		EX2866	-0.594247	-1.54047	-1.18601	5.87839	5.57473	0.917911	6.28652	5.35355	-2.30401	3.8041	0.73515	2.48968	2.31714	3.46679	4.09169	5.3711	0.022542	0.432651	1.25844	0.945495	1.30163
skin		EX3326	0.502464	3.10938	0.0097942	1.11975	2.12522	1.27134	3.22705	2.4417	-0.100852	3.70255	0.32002	-2.85996	1.51373	2.41679	1.75512	3.08952	-0.100232	0.868986	0.598562	1.53957	1.11129
colon		EX3406	-0.342493	1.4051	1.32703	2.11936	3.23467	1.10112	2.46764	3.14203	0.834989	1.56051	0.737628	0.117302	1.78478	1.19322	2.79004	1.81537	0.807261	-0.261798	0.965138	-0.056748	1.89039
breast		EX3482	NA	NA	NA	NA	NA	NA	NA	NA	NA	NA	NA	NA	NA	NA	NA	NA	NA	NA	NA	NA	NA
colon		EX3918	0.088336	0.278936	0.640563	1.40084	1.444	0.0807108	-0.171508	0.28652	-0.208161	0.844443	0.943969	-1.2382	0.640878	0.0451861	2.94075	0.710991	0.183324	0.256536	1.20791	0.305558	0.173684
stomach		EX4088	-0.248879	0.800455	-1.84139	1.26777	0.203549	1.34829	0.138137	-0.219543	0.0883235	2.44943	0.69334	-0.981664	-0.0887871	0.803141	-1.20249	0.0215816	0.852214	0.357702	-0.0285855	0.47754	-0.118504
uterus		EX4240	-0.619079	-0.122659	0.143946	5.5387	5.84785	1.43475	5.6986	6.09447	-0.711344	1.47815	-0.297511	-3.01599	1.98146	3.90683	2.25253	5.00675	-0.388175	0.217309	0.263811	1.07252	0.914786
stomach		EX4386	-0.0699173	3.49801	2.28032	1.40001	0.739945	0.974555	0.812977	0.949103	0.252391	0.661235	0.266842	0.813249	1.22339	1.73923	1.1574	1.48566	-0.191507	0.209848	0.758512	-0.062351	0.875246
lung metastasis		EX4450	-0.202403	-4.35726	-1.84027	1.34622	1.72953	0.0765863	0.732838	0.767784	-1.22334	4.21627	-0.0048038	1.5018	0.246244	1.13746	-0.987654	0.656407	0.472912	0.415317	-0.424626	-0.112016	1.31995
colon		EX0518	-0.720673	1.86616	1.64235	3.38117	5.13629	3.07984	4.562	4.51426	-0.112535	3.10921	0.290906	-0.556499	1.15403	3.53539	3.67162	3.91537	0.48161	0.15771	0.877379	-0.949232	0.494034
colon		EX0976	0.274451	-0.522512	-0.650636	1.90284	1.22687	0.446786	1.46068	1.24089	-0.140516	0.830923	0.647052	-1.14919	1.13642	0.189007	0.853852	1.31991	-0.457572	0.450155	1.09676	-3.30013	0.699351
colon		EX1232	-0.526408	-0.129991	-0.457573	2.53741	6.75795	-0.350885	6.7822	6.60902	-1.53389	3.86212	1.13479	-0.300095	2.66981	5.65055	3.93024	5.89519	0.83769	0.565478	2.03621	-0.389392	0.432512
colon		EX1320	0.0140553	-1.81396	-0.380065	1.62662	1.37902	0.530812	0.483424	1.16822	-0.166646	-0.267576	1.1121	-0.863383	1.5188	0.346814	2.37533	1.84451	0.85881	0.007306	1.96215	0.39943	0.0399799
colon		EX1382	-0.524503	4.43447	2.46958	3.65197	5.31671	2.74589	2.24973	5.87548	0.390607	2.55764	-0.119584	-1.12572	1.12977	3.96359	3.59429	4.60774	0.461517	-0.180905	-0.313718	-0.270696	0.375621
colon		EX1464	-0.33515	2.3522	0.374441	-0.263473	-1.01392	0.880918	-0.609652	-0.966224	0.374533	2.70013	-0.612781	-0.404807	-0.053297	-1.12907	-0.32063	-0.537789	0.0716124	-0.325581	-0.291161	1.45445	-0.0460114
head&neck		EX1504	0.489691	4.33502	-0.0574732	2.23501	2.63868	3.18494	3.43362	3.67822	0.82992	2.48134	0.472424	-2.70807	1.47833	3.15753	1.03851	2.4377	0.648087	0.939059	1.84009	-1.17305	0.494514
head&neck		EX1572	0.679573	5.25892	2.67457	1.21143	0.891634	2.24818	0.709102	2.98729	0.395487	1.45343	0.0983887	-2.16877	1.78046	1.80404	2.98466	1.86125	1.06344	-0.0309923	0.586427	0.389367	0.261438
head&neck		EX2038	-0.451869	1.67606	2.15629	-0.0437789	0.0440083	-0.619342	-0.0623593	0.466849	0.137418	0.738159	-0.219147	-1.47766	0.105172	-0.111493	0.984529	0.53013	0.882628	-0.20757	0.240191	1.5988	0.537123
liver		EX2052	0.041179	-0.394487	-0.850187	-0.134287	-0.140053	3.07212	2.33	0.653425	-0.0360283	0.299086	0.738755	-0.567365	-0.495086	-0.143317	0.353553	1.5843	0.158216	-0.137427	0.250285	1.73402	-0.604262
lung		EX2120	-0.126237	-1.62222	-0.937913	3.79803	2.98412	-0.053472	1.99471	2.07605	-1.84669	0.595934	0.320426	-2.15477	0.0120988	1.35127	0.0849318	1.72935	0.562738	0.0727375	0.144579	-1.02347	0.731544
esophagus		EX2560	0.003108	-0.06571	0.141302	2.59155	0.582155	2.05679	1.87095	1.94013	0.685194	1.52281	-0.297284	0.0637656	1.29511	1.31821	1.61202	1.71821	0.0420489	-0.803025	0.985927	0.510565	0.557041
colon		EX2956	-0.414472	3.73477	-0.189429	1.36829	1.45272	0.435591	0.284749	0.659444	0.679621	1.16745	0.262278	-0.0268097	0.60355	-0.500895	0.625728	0.609814	0.0357314	-0.289698	-0.465663	-0.53614	0.377534
liver		EX3008	-0.25971	-0.647701	0.493441	4.25464	2.59584	-0.392084	3.03408	3.03166	-2.11835	2.14532	0.705483	-1.97167	-1.31024	1.39837	0.356938	2.86017	-0.14961	-0.36368	1.45959	0.495358	0.0224023
colon		EX3238	0.378111	1.19416	0.841191	2.80912	1.30637	0.890025	1.01405	1.49035	-0.274748	2.95004	0.321641	-0.230599	1.05728	0.531274	1.10178	1.16986	-0.143769	0.302301	0.442722	-0.467812	0.214962
liver		EX3668	0.679494	-0.795292	0.315307	4.60945	4.78295	1.75894	3.16251	3.48199	-0.564068	2.43501	0.660445	-1.4451	0.69849	2.97458	-0.299524	5.9034	0.120681	0.247166	1.378	-0.825481	-0.0333643
brain		EX3712	NA	NA	NA	NA	NA	NA	NA	NA	NA	NA	NA	NA	NA	NA	NA	NA	NA	NA	NA	NA	NA
liver		EX3902	0.363029	0.146849	0.309383	3.7691	3.15589	-0.503959	4.43896	2.84793	-0.758451	1.02872	0.673743	-0.27547	-0.140456	2.2416	0.89921	3.48216	-0.265574	0.157095	1.44704	-0.234095	0.175695
head&neck		EX4324	-0.0421601	2.77486	0.459725	1.02936	1.81882	2.38648	1.87728	2.77199	1.07423	2.00526	-0.286279	-3.13785	1.7409	1.83975	1.52901	2.4363	0.776896	0.219656	1.13529	0.230542	0.077075
lung		EX4576	0.677711	-2.13863	-0.946353	1.48019	1.38248	1.59901	1.70159	1.76545	-1.13283	1.15295	0.407693	-1.90194	0.652407	1.45162	0.413918	2.26	0.180109	0.626211	0.0148864	-0.908604	0.850121
colon		EX0196	-0.757396	2.30667	1.3062	4.64476	2.00937	1.16029	4.55671	5.44223	-0.9281	3.46683	0.51628	-1.33936	1.06203	3.54648	3.07545	4.51474	0.0996519	-0.276019	0.534999	-0.304822	0.276422
colon		EX0204	-0.625015	1.66445	1.20639	3.85696	5.25351	1.70079	4.94579	6.01809	0.362286	2.90135	-0.214114	-0.311177	0.910864	3.81816	2.91479	4.63897	-0.192357	-0.34364	-0.0209694	-0.433541	0.69879
head&neck		EX0390	-0.0522527	1.56206	0.44195	1.40613	1.28731	0.375864	2.07646	2.81631	1.56705	1.24792	0.384767	-0.344993	1.11788	1.77117	1.11993	0.691035	0.138935	0.024889	0.299496	-0.39557	1.45593
colon		EX0554	-0.1201	2.22038	0.849508	-0.754225	-1.78393	-0.534236	-0.928949	-0.110145	-0.297119	-0.698608	-0.160428	0.714334	-0.0948019	-0.583036	-0.634895	-0.55905	1.0002	-0.418766	-1.29648	-0.134189	-1.33799
stomach		EX0748	-0.210415	1.74762	0.420125	2.02575	0.611829	1.89389	1.45335	1.77629	1.21137	-0.114438	0.390591	1.29241	0.962295	1.41447	0.426973	1.97718	-0.227902	0.230779	0.599276	0.235246	2.01485
brain		EX0770	0.0313997	2.06075	0.340537	-3.77765	5.7674	2.7206	6.59007	5.07043	1.37606	3.0874	1.16162	1.43508	0.739748	3.64327	2.83842	2.51829	-0.0777579	0.13952	1.16859	-1.12455	-0.0622955
head&neck		EX0828	-1.17321	4.36701	0.967679	5.60239	4.96614	1.17217	7.03175	5.67883	0.370146	3.53815	1.23011	-1.44576	1.84528	3.9072	1.78651	6.80859	-0.682923	0.170891	0.602554	-0.544248	2.35204
colon		EX0838	0.045702	-0.672751	-0.230056	0.0286813	0.32985	-1.01073	-0.294724	0.00256824	-0.372389	-3.13448	0.241367	0.748739	0.147413	-0.781276	1.62472	-0.512593	-0.914793	-0.309848	0.170976	1.41388	0.299674
liver		EX1126	0.34837	-0.610967	-0.502507	3.54611	3.18623	-0.601976	0.736016	2.25688	-0.997595	0.834105	0.309275	-2.19414	0.593608	1.91298	0.844734	2.86502	0.36425	-0.027573	0.6978	-0.88629	-0.269654
uterus		EX1484	-0.174919	1.17534	-0.0983262	2.37376	2.59511	1.88751	2.21522	1.71756	-0.499688	2.58832	-0.0438118	-3.45694	0.602056	2.02765	1.66238	2.11695	0.37174	0.146595	0.10287	1.07654	0.600039
esophagus		EX1996	0.0749312	2.76597	2.35629	2.26989	1.91097	1.91155	3.08776	3.26146	0.29601	2.73245	0.213381	-1.45702	1.65663	3.04208	2.48927	2.91429	0.620721	0.0678213	0.952547	-0.0185047	0.502458
head&neck		EX2150	NA	NA	NA	NA	NA	NA	NA	NA	NA	NA	NA	NA	NA	NA	NA	NA	NA	NA	NA	NA	NA
colon		EX2978	0.234575	-0.453716	0.534525	1.12596	1.22537	0.641474	1.16909	0.710277	-0.178373	0.313581	0.343272	-0.3599	0.963312	0.649379	0.493155	0.425424	-0.251142	0.176614	0.59611	-0.648053	0.203488
head&neck		EX3124	0.634167	2.67997	2.23979	0.759765	1.27325	1.63417	1.78733	2.04295	2.08939	0.83396	0.470443	-0.891422	1.43781	1.99428	1.76235	2.09665	0.356252	0.282755	0.65054	1.34908	0.597873
lung		EX3148	-0.154964	-0.563296	1.95216	5.69713	7.43691	4.35334	6.48781	6.15094	-3.50311	2.09339	0.791549	-3.47609	3.81408	4.89622	1.96198	6.07963	2.24198	0.069209	2.17633	-0.170468	0.24891
colon		EX3288	0.0160838	0.260943	-0.269151	1.0945	0.616955	-0.572839	-0.0722179	0.603202	-0.300603	-2.02308	-0.0056371	0.0960598	0.569701	0.0308571	1.12444	0.463281	-0.343102	0.0870076	0.802507	-0.254424	-0.0261822
breast		EX3666	0.579648	1.34359	1.50776	4.20601	2.86165	1.33191	2.13457	2.25083	-0.596131	1.11992	0.384449	-0.369915	2.04332	3.19711	0.338158	2.23772	-0.531872	-0.282065	-0.813498	0.39212	0.619762
liver		EX3852	0.867966	-0.130417	-0.376404	2.12288	4.59799	2.86079	4.11056	4.64703	-0.586702	2.53996	0.68934	-0.642668	1.63138	3.25737	1.14075	5.89077	0.108367	-0.26178	1.10086	0.323899	1.30182
head&neck		EX3866	-0.233809	2.04175	0.863557	3.18835	3.30737	2.65493	4.46649	3.03157	0.374465	1.1047	0.284149	-0.304234	2.17685	2.88839	2.65617	3.55361	0.4667	0.908235	1.2999	0.519684	0.136756
colon		EX4106	-1.97584	3.92184	2.60964	7.20894	5.93131	3.42461	6.27397	7.30665	-1.3761	2.8663	0.759427	-0.44498	1.72043	5.48186	3.59072	6.10834	0.540567	0.387696	0.251717	-1.69075	0.485128
head&neck		EX4228	-0.327448	4.7416	2.68821	2.65575	1.9377	1.81362	3.43741	3.11339	1.23099	2.15359	0.80382	-2.68581	1.79497	2.78485	0.751668	1.89797	0.674972	1.017	1.62897	2.04465	1.38376
colon		EX4374	0.394502	4.78064	2.85842	2.55862	1.57862	0.40618	1.27598	1.34305	-0.0271187	-1.47385	0.884099	-2.23104	1.41465	1.06261	2.12287	1.47031	-0.467847	0.540097	1.85059	-0.738227	0.812575
head&neck		EX0014	0.260336	3.90263	0.130881	1.36515	0.328321	1.30529	1.72121	2.06127	2.05285	2.86336	0.220409	-1.31506	1.37097	1.11802	0.857646	1.69306	1.24156	0.61974	0.209483	-0.350333	0.829754
colon		EX0364	0.24293	1.08026	0.03477	1.27676	1.48296	0.605188	1.82992	1.99695	1.21497	1.67644	0.7735	-1.55212	0.656818	0.672448	2.00762	0.528751	-0.15288	-0.16973	0.950336	-1.0155	0.154418
head&neck		EX0760	-1.91491	2.35756	0.803807	5.55238	5.341	2.28774	4.4217	5.72027	1.12725	3.10926	1.20173	0.985501	0.793035	4.67762	2.14377	5.2091	-1.31644	0.100063	0.0447469	-0.343743	1.76102
colon		EX0774	-0.606138	2.06736	1.54897	3.42622	6.61121	2.68499	5.65026	6.90437	0.323176	4.83153	0.997803	-0.469616	2.13919	4.65743	4.37837	6.70698	0.708506	-0.382601	1.76627	-1.28747	1.39915
stomach		EX0798	0.275754	3.85982	1.39042	1.7776	1.80116	2.20245	3.2221	3.74645	0.80103	0.222421	1.08248	0.834081	2.72877	2.98119	2.52594	4.62278	-0.408212	0.571084	2.15416	-0.66599	0.376098
uterus		EX1502	-0.0129729	0.856728	-0.159909	5.26802	6.18491	2.61068	6.25137	5.49017	0.577573	3.19784	-0.248981	-3.75943	1.69549	3.47696	1.91868	4.85536	-0.296631	0.131616	0.517804	1.35752	1.00921
stomach		EX1628	-0.0916043	1.32175	-0.688614	1.77613	0.23151	1.37916	-0.0423674	0.653691	0.456982	0.286822	-0.087183	0.892015	0.441676	0.683486	0.548054	1.14079	-0.231271	0.17253	0.602697	-0.48217	0.297324
liver		EX2864	0.30553	-2.14596	-0.111834	1.68404	0.700212	1.56114	0.816848	1.51851	-2.00865	-0.0279131	0.116464	0.133111	0.808195	1.04035	0.0061585	0.930572	0.906764	0.864266	1.20623	-0.354705	-0.834058
lung		EX3060	-0.637427	-4.34591	0.272915	5.1412	5.47856	1.92304	2.08321	4.87583	-2.45428	1.03446	0.78764	-0.771613	1.67704	2.62377	0.796893	2.72031	1.63959	0.125353	0.770587	-0.998552	0.933267
colon		EX3356	-0.154485	1.01904	0.297841	1.3648	1.49159	1.16424	1.10548	1.06048	-0.226375	0.150182	0.22378	-0.675324	0.215299	0.442073	0.722878	0.731808	0.732246	0.018588	0.397577	-0.393467	0.0677233
brain		EX3604	NA	NA	NA	NA	NA	NA	NA	NA	NA	NA	NA	NA	NA	NA	NA	NA	NA	NA	NA	NA	NA
colon		EX3612	-0.427548	3.23399	0.819503	4.1363	3.4812	3.74955	3.78424	4.30483	-0.148036	1.06977	1.32975	0.0738802	2.5853	2.63596	2.89159	3.44692	0.0998883	0.414436	0.971838	0.0908227	1.46266
lung		EX3638	-0.449799	-1.87933	-0.300283	5.78344	5.75351	2.18513	4.66157	5.75376	-1.70776	1.39259	1.30715	-3.23018	2.85928	3.00609	3.30005	6.24576	1.58149	0.566142	0.746681	0.180799	0.672399
uterus		EX3720	0.372846	0.024828	0.0088287	5.53444	5.36971	0.515303	3.13576	5.36975	-1.75339	5.17593	-0.334042	-1.42175	1.67478	3.5459	1.97679	5.05042	0.0422864	0.327378	0.235302	0.992028	0.628985
breast		EX3726	0.294779	0.493704	-0.275151	5.66488	4.95753	2.77049	5.0099	6.24746	-1.068	2.82036	0.546749	-2.39777	-0.748929	3.71093	2.20337	4.5233	0.224426	0.26738	1.64564	-1.12976	0.0214253
colon		EX3832	-0.319955	2.04825	0.252389	0.30684	-0.358927	-1.49728	-1.03835	0.211893	0.405163	3.72854	-0.173117	-0.569515	-0.254224	-1.12607	1.07146	-0.157819	0.404635	-0.629657	0.0290756	-0.0353625	-0.223279
uterus		EX3884	NA	NA	NA	NA	NA	NA	NA	NA	NA	NA	NA	NA	NA	NA	NA	NA	NA	NA	NA	NA	NA
lung		EX3976	-0.267834	-0.680358	-0.379706	3.88921	3.54908	2.43654	3.53894	3.5055	-2.01023	0.342698	0.4558	-1.19742	1.25568	1.71697	0.993754	3.87566	0.435928	-0.481109	0.497002	0.498245	0.290775
lung		EX4536	-0.188133	-1.39761	1.00809	1.5241	1.11602	-0.349214	2.1718	3.39187	-1.35028	0.285164	0.0971117	-1.83545	0.0778632	0.920309	2.3212	2.53914	0.311313	0.353617	0.665964	-1.00711	-0.0859117
colon		EX0230	0.2371	0.755936	1.16157	2.46294	2.01668	1.59294	1.88577	1.69405	0.229687	-0.876831	0.311022	-0.138926	1.38496	0.860418	2.53288	1.8454	0.302367	0.0819111	0.320652	-0.0294633	0.462835
lung		EX0252	-0.0477553	-1.60273	1.23279	4.4967	1.9709	1.18828	4.9781	3.09917	-2.39888	0.668995	0.20253	-1.14948	1.11885	2.63281	0.450492	2.1855	0.610099	-0.129842	0.676475	-0.2347	0.406036
colon		EX0600	0.32528	0.387694	0.586557	0.39621	0.12767	-1.88656	-0.212746	0.066061	0.874734	3.75508	0.0210095	0.6058	0.549999	0.161272	0.341102	-0.232728	-1.06238	0.18077	0.291899	-0.710808	0.419774
esophagus		EX0874	-0.206403	1.63149	-0.948028	3.45685	2.33711	1.78263	2.26802	2.73408	0.15347	3.26017	1.96618	-1.45458	1.50419	2.27954	1.32883	2.81132	1.08049	1.1	1.69122	-0.272317	1.11848
colon		EX0936	-0.371007	0.774573	-0.465156	0.89931	0.747988	2.27584	1.50151	1.29458	0.589344	0.580077	-0.198025	-0.222423	0.530204	-0.0146103	1.24834	0.608716	0.853173	-0.418369	-0.324774	0.0717603	0.573413
colon		EX1394	-0.857292	2.97074	2.03678	7.63754	5.59526	1.74568	4.29847	6.81802	-2.36964	1.81839	1.17295	-0.746031	1.28546	4.77784	3.77088	5.05929	0.953403	0.0873277	1.94726	0.219893	1.35987
liver		EX1500	0.0761924	-0.0345684	-0.13498	0.581994	0.594325	-0.324214	0.78829	1.60218	-0.421742	-1.17634	0.388333	0.016968	-0.0353923	0.633388	0.83895	1.17567	0.133152	0.135806	-0.0594225	0.378933	0.121585
colon		EX1580	-0.553804	3.03164	1.40859	1.23486	0.844699	0.253597	0.408996	0.789504	-0.472257	2.51279	0.568912	-1.04766	0.801295	0.0466538	1.14246	1.2839	-0.203921	-0.113844	-0.130373	-0.226398	-0.405101
colon		EX1894	-0.335322	0.564908	-0.914179	2.16254	1.26464	0.96821	1.25169	0.85736	0.879497	3.03073	0.759357	-0.470903	2.16816	0.909991	0.912599	1.18867	0.13309	0.502202	1.50988	-0.694798	0.625823
stomach		EX1916	-0.429136	-1.06778	-1.99396	3.6515	2.43496	3.06435	2.42587	2.9502	-0.204972	1.53767	1.51766	-0.0874901	2.28506	3.3766	2.03571	3.61904	0.711258	0.464391	1.58445	0.340634	-0.0961004
pancreas		EX2074	NA	NA	NA	NA	NA	NA	NA	NA	NA	NA	NA	NA	NA	NA	NA	NA	NA	NA	NA	NA	NA
breast		EX2192	-0.0860386	2.3588	1.21171	5.83496	4.33706	2.54289	3.81166	5.65722	-0.778513	3.4382	1.10843	-0.650596	0.328851	2.9768	3.86887	6.22566	0.0788369	0.085701	0.709786	1.06897	0.533751
colon		EX2216	-0.343718	1.99119	-0.438847	2.16714	0.940635	1.27218	0.148878	1.70311	0.698416	-0.528542	0.912615	-0.0195083	0.790377	1.27714	1.32536	1.61822	-0.0345239	0.0314407	0.799222	-0.135986	-0.673692
liver		EX2304	1.20331	2.22606	-0.459495	5.68784	4.59239	-0.960976	3.6764	4.15157	0.250787	1.6678	1.43869	-2.72757	3.37667	3.96625	0.872754	5.1718	0.253609	0.558333	1.02711	-0.543869	0.732462
head&neck		EX2686	-0.388165	2.08372	1.44001	1.14585	1.17782	0.655104	1.74524	2.81152	0.768642	0.855702	0.850761	-0.848669	0.924903	1.40976	1.33932	0.761329	0.159708	0.202147	1.67859	-0.203517	0.434637
brain		EX3424	NA	NA	NA	NA	NA	NA	NA	NA	NA	NA	NA	NA	NA	NA	NA	NA	NA	NA	NA	NA	NA
lung		EX4114	0.114227	-1.55009	-0.185703	1.67811	1.47069	-0.247354	2.24642	2.09307	-0.428771	-1.31296	0.392156	-1.68004	0.235937	0.445281	0.408233	1.61985	0.791329	-0.271904	-0.128937	0.301008	-0.175276
colon		EX4206	-0.158369	2.03846	0.308242	2.15127	0.583841	0.738468	0.315756	0.932012	0.718956	1.91293	0.338024	-0.373557	0.601755	0.160845	1.81766	0.955369	0.338548	-0.0986443	1.22224	0.326349	0.447613
liver metastasis		EX4284	-0.155006	-0.737973	-1.96893	5.32962	4.78662	0.145041	5.3724	4.31476	-1.99017	2.97131	1.32845	-1.9126	2.19239	3.59506	2.51719	6.41532	-0.622109	-0.0300514	1.0179	-1.22287	0.788804
stomach		EX4512	0.222662	-0.197632	-1.14394	-0.547685	-1.04982	-0.411926	-1.38987	-0.962319	0.383166	0.857788	-0.193485	1.39075	-0.419256	-0.651023	-0.794859	-1.38491	-0.171246	0.0244003	0.668515	1.64673	0.216778
brain		EX4584	NA	NA	NA	NA	NA	NA	NA	NA	NA	NA	NA	NA	NA	NA	NA	NA	NA	NA	NA	NA	NA
colon		EX0282	0.0240753	0.162643	1.01018	5.81888	6.38507	2.08628	5.78189	6.66786	-1.24461	4.3939	0.320611	-0.755021	2.03325	5.35107	4.97428	6.93582	0.713129	-0.163313	0.238159	-0.508922	0.945261
stomach		EX0514	-0.249261	-0.781158	-1.45721	0.511964	0.88629	0.519303	0.317442	0.408829	0.595356	1.32804	1.08319	-1.03792	2.35303	0.940759	1.30471	0.822591	0.475208	1.01227	0.7563	0.608339	0.0574474
colon		EX0626	-0.19352	3.39468	0.717833	0.43267	1.39831	-0.341051	1.37039	0.634343	-0.001956	2.37871	0.294426	0.529327	0.549247	-0.352472	0.686932	0.510894	0.468604	-0.267919	0.608514	-0.671336	0.664803
stomach		EX0984	-0.343496	1.82023	-0.556972	2.88774	2.50673	1.77564	2.1601	2.59402	2.1204	1.68188	0.687159	0.938983	2.1566	2.36488	1.85816	3.27843	0.123979	0.254358	1.13409	0.489846	0.505799
uterus		EX1088	0.20157	-0.781614	0.291688	3.25429	5.05549	1.62671	3.98426	4.50018	-0.403594	2.29856	0.107066	-1.8803	2.00816	3.54163	2.60724	4.20775	0.0929556	0.157108	0.818632	1.77263	0.529996
breast		EX1432	0.104466	1.37382	0.458291	2.11668	3.14352	0.112871	2.76195	3.17039	-0.64465	1.90282	0.587817	-0.0245866	-0.0594773	2.06584	1.01633	3.0928	0.159942	0.163199	0.802146	0.107817	0.12265
colon		EX1734	-0.37594	2.03205	1.8291	4.6185	5.91326	1.95174	6.70915	6.62114	-1.07624	4.36205	0.305257	-1.59059	1.2305	5.38483	4.26564	6.45959	0.80258	-0.208378	1.19626	-0.999812	0.596955
colon		EX2768	-0.149828	0.760415	-0.749917	0.973815	1.30182	1.29679	0.105288	1.22709	0.375721	1.28231	0.501599	0.182003	0.609149	-0.128431	1.27772	0.958106	0.168457	0.0089379	-0.0819907	0.337372	0.584149
stomach		EX2828	-0.163123	1.28683	1.03651	4.08026	0.412928	1.44559	2.8977	3.33759	0.63474	0.616529	0.666882	1.50143	1.40707	2.34355	0.903722	2.34699	0.004384	0.0343944	1.0692	-0.209293	0.929608
colon		EX2954	-0.347258	-0.221098	1.30145	-0.568195	-0.674493	-0.991856	-0.981294	-0.506313	-0.160292	1.65826	-0.212247	-0.638055	-0.371517	-0.319817	0.471979	-0.184042	-0.14654	-0.277236	-0.395339	-0.0575652	-0.108821
lung		EX3074	-0.186049	-2.34486	-0.909994	0.987054	1.0503	0.140192	-0.0584407	1.10536	-1.69565	2.04362	0.114375	-0.326338	-0.433025	-0.226194	-0.577786	0.281552	-0.308781	0.0765791	-0.23923	0.309867	0.430172
head&neck		EX3182	-0.172714	0.739813	-0.14516	0.468447	-0.957466	-0.160781	0.577389	0.780673	0.310782	-0.0636883	-0.256187	0.0378227	-0.257586	-0.279846	-0.602302	-0.0135384	0.506931	0.26265	0.147832	0.818213	0.0764966
colon		EX3334	-0.465159	3.33364	1.85265	1.53209	0.92885	-0.596898	0.280531	1.28998	-0.385865	-0.904358	0.600583	-1.6188	0.211545	-0.652348	1.11927	0.477879	-0.0441766	-0.2875	1.08824	-0.628269	0.0459628
colon		EX3414	-0.130142	0.0431093	0.171605	1.75608	1.15348	0.808005	0.565082	1.3629	-0.52897	-0.708314	0.713395	-1.78995	0.597858	0.263188	0.870325	1.25576	-0.515315	0.280234	0.628902	-0.709374	-0.167171
colon		EX3728	-0.0809994	1.59858	1.44786	2.91736	5.84665	2.45887	4.12295	6.44288	-0.224722	5.40818	0.994238	-0.735566	2.32241	4.97196	4.4726	5.69331	0.79924	-0.001392	1.24863	-0.303444	0.760907
colon		EX3838	-0.014444	3.00389	1.14828	2.82709	3.03531	1.44451	2.23392	1.82475	1.23844	1.36009	0.711484	-0.211534	1.95588	1.62633	2.91552	2.61623	0.18278	-0.0263153	1.58249	-0.332493	0.570566
lung		EX3928	-0.108645	-3.08549	-2.0233	0.666259	-0.589283	-0.207838	-0.932434	-1.0125	-1.58706	-0.120406	0.256718	-0.470658	-0.0366216	-0.416523	0.84282	0.201394	0.161145	-0.420415	-0.111097	0.227642	-0.077383
colon		EX3946	0.119793	-1.1841	-1.81719	1.89549	1.35684	1.68929	1.63011	2.00235	0.209946	3.26542	1.10395	-1.54669	1.58852	1.57459	0.363906	2.21884	0.10013	-0.235035	2.3151	-1.73662	-0.666592
colon		EX4128	-0.377071	2.52261	1.66376	-0.261072	-0.767525	-1.01058	-0.909105	-0.232789	0.423896	0.257081	0.179618	-1.5615	-0.353433	-0.420613	0.489407	-0.468352	-0.43425	-0.676452	-0.0569773	0.260671	-0.0901098
ovary		EX4590	-0.15673	1.08428	1.28497	2.67193	4.48446	0.0582462	3.81807	2.25259	-0.035307	2.73255	-0.163207	-2.28043	0.260054	2.43517	0.763828	2.92951	-0.230552	0.426429	0.895919	-0.053655	0.571047
pancreas		EX0212	-0.351542	-1.4674	-1.53834	5.97344	4.14634	1.75234	3.95129	5.6233	-1.34006	1.78621	1.09987	-1.26154	1.0167	3.57568	2.00438	4.50617	0.724327	0.317308	0.532827	-0.460811	1.12872
head&neck		EX1764	-0.505097	2.03923	0.0525103	0.358583	0.653587	0.503999	1.90896	1.52462	-1.29158	2.78606	1.13064	-0.632123	1.05205	1.59867	0.673381	1.27315	-0.114806	1.06292	-0.243237	-0.830495	3.66575
colon		EX1890	0.567681	-1.79941	-0.624508	4.02011	3.00017	3.35021	2.30401	2.56053	-0.266567	4.03175	1.36849	-1.80264	1.98522	2.01324	2.92873	3.01882	0.557053	0.68501	1.13135	-0.897727	0.955906
colon		EX2146	-0.166507	0.722313	-0.413662	0.63213	-0.986526	0.26752	-0.538119	-0.504234	-0.649193	0.478555	-0.0822181	0.0257512	-0.514241	-0.56318	-0.362302	-0.623772	-0.0405674	0.126485	-0.36855	-0.173805	-0.512133
liver metastasis		EX2170	-0.665399	0.0963119	-1.23751	6.0583	7.02856	3.63387	5.19656	4.69288	-1.94747	4.84963	2.12115	-5.41974	3.39385	4.84982	2.70449	5.45577	0.0908108	0.751314	3.71342	-2.01627	-0.596382
head&neck		EX2532	0.442267	2.37308	-0.148291	-0.0598111	-0.010374	0.0767754	0.858218	0.029036	0.791843	1.79398	0.0978469	-0.84415	0.734681	1.52594	0.286241	0.665519	-0.203444	0.594254	0.12497	1.47811	3.37692
head&neck		EX3146	-0.0800924	2.04982	2.28554	-0.181009	0.354179	0.953439	1.05296	1.23649	0.627961	-1.34334	0.420523	-2.01008	0.590433	0.646921	1.03861	1.39182	0.241895	-0.20248	-0.67548	-0.155286	-0.0253167
lung		EX3812	-0.247469	0.731764	0.0114451	3.86967	3.11625	0.520003	2.08098	2.63011	-1.15391	2.37931	0.0809994	-0.0607777	1.56103	2.07268	0.707553	3.07824	0.665952	0.148149	0.417093	-0.276495	0.495243
breast		EX3910	0.415569	0.761281	1.34697	6.79931	4.56594	1.76851	4.11304	5.65722	-1.92122	4.06679	1.20904	-3.09796	0.528178	2.9048	2.33927	5.0158	0.379155	0.559498	1.73803	-1.40704	-0.084187
others		EX0040	-1.02953	3.08725	1.02356	4.73935	3.57657	0.0737161	3.65899	3.63923	0.360375	1.91707	-0.107463	1.19192	0.877353	2.50431	2.11211	5.47703	-0.44033	-0.596355	0.288486	-0.575466	1.94974
lung		EX0128	-0.0643482	-3.03314	-1.8123	1.60781	1.56071	-0.0386083	1.44701	0.904799	-1.1992	2.54435	0.281729	-1.78531	1.186	0.272904	0.351607	1.54437	0.635801	-0.111301	-0.250208	-0.432123	-0.0856624
sarcoma		EX0434	-0.93293	1.25351	-0.796724	4.49051	4.70198	1.26154	5.8849	5.09258	0.425017	2.55135	0.57783	0.776036	0.624583	1.9404	2.77339	3.17736	-0.788008	-0.268838	0.974642	-1.26811	1.41101
liver		EX0884	-0.193941	-2.34504	-1.65852	1.6406	2.30167	-0.338753	2.15334	2.43882	-1.87354	2.64132	0.67365	-1.47964	0.24879	1.80217	-0.0327619	1.28132	1.97473	0.295633	0.77925	1.95229	0.146866
breast		EX1192	0.203769	-1.55567	-0.0021171	1.19519	0.587063	1.25449	0.774175	1.25917	0.317939	0.906418	0.123153	0.671417	-0.0582438	0.75087	0.678605	0.523231	-0.171839	-0.0026093	0.458742	0.940296	0.0749969
colon		EX1380	-0.719744	2.79002	1.6399	2.52186	4.67976	1.09347	4.74611	4.56577	-0.564619	1.06519	0.0041227	0.547506	0.468528	4.23927	3.9193	4.42065	-0.185684	0.0402956	0.901072	-0.0593085	0.0129752
breast		EX1618	NA	NA	NA	NA	NA	NA	NA	NA	NA	NA	NA	NA	NA	NA	NA	NA	NA	NA	NA	NA	NA
skin		EX1756	0.478445	1.6778	2.23165	1.59708	0.834616	2.07746	2.66868	1.49983	-0.391581	2.27783	0.0028858	-0.711414	1.63944	1.70596	1.77256	1.60622	0.770258	0.36394	-0.456157	-0.47707	0.139727
esophagus		EX2606	0.138075	1.31428	-0.673722	1.06634	2.49285	1.37022	2.69652	2.58602	1.0673	3.63215	0.611578	-0.887608	1.51911	1.30326	0.41008	1.06864	1.14128	0.912526	2.05805	-0.0630096	1.23559
liver metastasis		EX2728	NA	NA	NA	NA	NA	NA	NA	NA	NA	NA	NA	NA	NA	NA	NA	NA	NA	NA	NA	NA	NA
colon		EX2808	-0.40788	0.921931	0.0651054	0.825006	0.56492	1.48378	0.446137	1.13055	-0.118874	-0.236323	0.289903	0.531299	-0.180988	0.165775	1.94074	0.716388	-0.185038	-0.001096	-0.673994	0.069119	1.32854
breast		EX2876	NA	NA	NA	NA	NA	NA	NA	NA	NA	NA	NA	NA	NA	NA	NA	NA	NA	NA	NA	NA	NA
stomach		EX3456	0.21305	1.04748	-0.0417934	3.57107	0.551579	1.42017	2.7892	3.89915	0.0902147	0.723273	0.811427	-0.360051	2.17513	3.73934	1.82345	2.71462	0.271672	0.306892	1.21882	-0.0993257	0.48307
lung		EX3758	-0.396974	0.36141	-1.13984	3.69732	1.78699	3.20064	2.20665	2.05946	-1.7485	3.01726	0.525915	0.309855	0.941763	1.49787	0.203691	2.19238	2.01056	0.952457	1.38146	0.527442	0.871877
uterus		EX3966	-0.42609	1.36067	-0.116834	1.7948	3.81288	2.08827	3.52205	3.34191	1.08184	1.08353	0.445274	-1.32218	1.69624	1.72116	1.53177	3.1173	-0.381264	0.316711	0.855886	-0.183638	0.482842
lung		EX4136	-0.144034	-0.492893	-1.47915	4.76488	5.00385	3.07784	3.77727	4.07213	-1.95254	2.42094	1.33005	-2.83126	2.28838	4.12303	1.36248	3.11763	0.873735	0.640104	1.08171	-0.116336	-0.205814
breast		EX4236	1.11875	0.13561	-0.0275836	1.90182	1.12508	-0.0278649	2.27421	1.71571	-2.39693	0.217926	-0.0327892	-2.94808	1.24792	1.06919	0.440236	1.26984	0.132069	0.382247	0.660339	-0.410428	-0.403244
liver		EX4350	-0.0551768	1.43846	1.23903	4.86337	6.51863	2.36945	5.2235	5.27917	-2.47073	0.331836	1.29405	-4.21135	4.06617	5.72682	2.51511	6.6571	0.717493	1.11941	1.25191	0.0482844	-0.783136
colon		EX4388	0.202259	1.99521	4.00596	2.53401	1.88708	0.852301	2.25941	2.30057	0.568745	0.653832	0.562975	0.36958	1.2209	1.24006	1.71109	2.00941	-0.259015	0.251456	0.952108	-0.574389	0.550206
colon		EX0620	-0.578161	5.02143	0.875895	0.317254	-0.432862	-1.99264	-0.395208	-0.54619	0.789093	0.777589	0.488404	-0.973468	0.341901	-0.196559	0.888984	0.0203991	0.512621	-0.026681	-0.923352	-0.264069	-0.0842934
lung		EX0868	0.0043612	-0.556511	-0.846713	2.48379	2.36367	1.01912	2.57704	3.14277	-2.99742	-0.05371	0.1604	-2.29198	1.33469	1.83922	0.41637	2.98694	1.35386	0.0461511	0.0203013	0.126951	1.56047
skin		EX1094	0.109121	5.47405	-0.383453	2.60197	2.60692	4.50901	2.90427	2.80495	0.187805	1.95606	0.433279	-1.78204	1.50278	2.40737	2.15952	2.70665	0.681424	0.600827	0.583668	0.91216	0.545735
colon		EX1208	-0.278388	7.35066	2.20737	0.0269184	-2.16901	-0.081106	0.0301366	-0.40373	2.3251	-0.262165	-0.73797	0.263486	-2.35309	-2.42558	-0.341755	-0.778317	0.28121	-0.572799	0.0703822	0.359148	0.248352
stomach		EX1220	0.349012	1.72341	0.469873	5.68166	0.271896	2.27138	3.99002	5.0333	1.03436	2.16376	1.30628	0.339267	1.79622	3.03473	2.17934	3.11783	0.164796	0.038612	2.00295	0.221455	0.876283
colon		EX1278	-0.39191	1.91844	-0.795599	2.43378	2.28141	0.700502	1.64344	1.89328	-0.386283	0.89588	0.362378	-0.607258	0.903265	0.799775	2.21195	1.7313	0.426347	0.090169	1.33404	-0.169246	0.358046
ovary		EX1384	NA	NA	NA	NA	NA	NA	NA	NA	NA	NA	NA	NA	NA	NA	NA	NA	NA	NA	NA	NA	NA
lung		EX1456	-0.108522	-1.13688	-0.126021	2.003	3.0112	0.358115	2.01667	1.40828	-2.78979	0.239565	-0.0694857	-0.964007	0.142961	1.39635	-0.139686	1.92567	0.857853	0.357387	0.0175629	-0.022179	0.900126
stomach		EX1474	0.055994	0.325238	0.787754	0.900986	-0.0766711	-1.57949	-0.02243	1.14767	0.591463	-0.0280222	0.385601	1.13098	0.496457	1.49477	-0.198034	1.43392	-0.0662284	0.230759	1.03211	-0.158616	0.998456
colon		EX1878	-0.580076	3.75549	1.67385	6.76512	5.85397	1.81226	4.76502	5.11262	-0.924325	3.40545	0.501582	-0.7538	2.1159	4.05855	4.43669	4.60829	0.467866	-0.0587567	0.528663	-3.20786	0.774003
colon		EX2014	0.199831	3.45401	1.02752	2.26837	2.59389	2.69052	2.48167	2.78614	0.201715	5.16567	0.724627	-1.44688	0.664437	1.43511	2.18141	2.01134	0.892927	-0.166172	0.673382	-0.927054	1.09869
stomach		EX2528	0.603296	0.772551	-0.972344	2.0874	2.60944	3.05994	0.723541	2.10055	0.252651	2.60852	0.596049	2.37249	1.13547	2.04882	1.10749	2.48993	-0.278102	0.223764	0.172019	1.79724	0.36084
stomach		EX2616	-0.0285521	-1.47269	-0.621764	4.79024	3.72918	2.83937	3.31886	5.13816	-1.71203	2.69463	0.591461	2.89432	2.56668	3.44228	3.52502	3.5065	0.690726	0.760435	1.78879	1.15277	1.06902
head&neck		EX3154	NA	NA	NA	NA	NA	NA	NA	NA	NA	NA	NA	NA	NA	NA	NA	NA	NA	NA	NA	NA	NA
colon		EX3732	-0.245502	0.0324863	0.364246	3.37728	1.46907	2.33352	1.63968	2.07981	0.29139	2.07219	0.898095	-0.529683	1.91158	1.91956	2.4371	2.92453	-0.047493	0.587151	1.59465	-0.965547	0.711218
colon		EX3744	-0.0378046	0.6472	0.536323	0.984092	0.497406	-0.466127	0.666427	0.0620022	0.31017	-0.202218	0.469277	0.470745	0.595793	-0.0115938	1.6894	0.987334	0.0776996	0.06462	0.760852	-0.446233	0.323335
stomach		EX3788	0.102131	2.13478	1.15214	1.37117	1.19966	-0.0946489	0.98121	1.37441	0.651906	3.02497	0.513107	0.63689	1.53879	0.424093	0.669116	1.08746	-0.118436	0.104001	0.203879	-0.655163	1.29028
colon		EX4208	-0.0820159	2.92503	0.721052	2.86232	0.1784	1.58323	1.30459	1.83626	2.20496	-0.857566	0.97025	0.28881	1.02902	0.287236	0.615673	1.45455	-0.408514	0.0567179	0.986823	-0.259753	0.257483
kidney		EX0524	0.1174	1.22565	0.0928564	2.12935	5.10874	1.17631	3.9474	4.52141	0.349166	4.10565	0.439308	-0.874956	2.62303	3.43234	2.35176	1.76848	-0.172951	0.432819	0.76482	-0.583106	0.655518
brain		EX0960	NA	NA	NA	NA	NA	NA	NA	NA	NA	NA	NA	NA	NA	NA	NA	NA	NA	NA	NA	NA	NA
stomach		EX1152	0.44526	9.66049	1.4912	3.93342	1.65684	2.05851	1.62975	3.23731	0.741468	0.259871	0.783966	-0.504962	2.59211	3.05039	2.06522	2.94117	0.700775	0.215784	1.08929	-0.343354	0.663174
colon		EX1416	0.286694	0.947069	0.965341	1.69383	1.99374	0.124026	1.61452	2.45644	-0.634869	-0.309748	0.51336	-1.62218	1.28733	1.23226	1.97721	0.581112	0.0233631	-0.272333	0.542292	0.0928612	0.571576
colon		EX1448	-0.0498004	0.346845	-0.232131	-0.939977	-1.54593	-0.0369146	-1.79841	-0.772416	0.855125	0.194787	-0.331383	-0.0432859	-1.13496	-1.55728	-0.155172	-1.42201	0.252221	-0.402559	0.0988713	0.746648	0.358988
colon		EX2062	-0.358286	1.82022	0.95627	3.62582	1.95028	3.39614	2.96781	3.48905	-1.03791	2.6209	0.260436	0.628997	1.42774	2.90299	4.15151	3.41669	-0.0616917	0.129835	0.795288	0.317894	0.724737
others		EX2308	NA	NA	NA	NA	NA	NA	NA	NA	NA	NA	NA	NA	NA	NA	NA	NA	NA	NA	NA	NA	NA
lung		EX2446	-0.607531	-1.91	-0.813719	2.75831	1.98559	1.60657	1.64375	1.86832	-2.82283	0.227509	-0.232592	-0.837222	0.826016	0.840368	-0.0369835	1.88354	0.784217	0.0700443	-0.440294	1.25015	0.564806
lung metastasis		EX2578	-0.153741	-2.86395	-0.586188	6.60966	6.2779	4.75439	6.0589	5.67492	-1.83249	0.762719	0.499232	-4.00402	1.38997	4.69047	1.84838	6.51415	0.853366	0.368843	1.30878	-0.546724	-0.0306139
lung		EX3038	-0.111994	-0.413275	-0.134571	3.44933	2.40092	-0.0234571	1.47208	2.00905	-2.18109	-0.61254	0.201531	-1.95749	0.383441	0.807086	-0.6259	2.11161	0.852586	-0.35709	0.28199	-2.05379	-0.167903
head&neck		EX3072	0.0444059	3.54026	0.128275	0.745152	0.455979	0.392335	1.27428	1.8728	0.264605	1.12181	0.673757	-2.53471	0.77734	1.57549	0.97608	1.12615	0.814572	-0.335156	1.55103	-1.6083	0.839625
head&neck		EX3162	0.805727	0.948077	-0.207324	1.50747	1.85508	1.93596	2.21228	2.07088	1.56015	2.80345	0.822806	0.79725	2.10435	3.06387	1.63842	3.28247	0.302183	0.370385	1.14588	-1.60212	0.661327
uterus		EX3308	0.564082	0.25272	-0.463691	5.35502	5.95683	3.15284	4.79232	5.77415	-1.31448	4.00173	-0.624198	-4.10606	0.844616	3.9701	2.98162	5.38639	0.25432	-0.27941	0.855584	0.943959	1.69328
brain		EX3434	NA	NA	NA	NA	NA	NA	NA	NA	NA	NA	NA	NA	NA	NA	NA	NA	NA	NA	NA	NA	NA
colon		EX3868	0.30997	-1.15687	0.70358	1.69533	1.61557	0.863787	1.81187	1.48735	-1.47345	1.79239	0.685854	-0.0559588	2.13298	0.499141	2.12666	1.84667	0.590835	0.45467	1.17182	-0.132643	1.00844
head&neck		EX0304	-0.246412	3.20812	0.806612	-0.703053	-2.15496	-2.53158	-0.52064	-0.615338	0.932388	1.28004	-0.0519133	-1.51846	-1.25874	-1.03662	0.503057	-0.392072	0.663047	0.0131464	-0.379433	-0.173252	-0.225938
colon		EX0998	-0.752467	3.88282	1.74134	4.05643	6.87936	2.88361	3.94186	4.74563	0.720213	3.24379	0.346407	-0.328628	1.10012	4.22999	4.17831	4.34638	0.842791	-0.127531	0.90969	-0.804187	0.811735
colon		EX1912	0.487493	1.31234	0.518711	1.21592	0.790998	-0.46234	0.979378	0.915795	-0.0729141	-2.00665	0.524678	-0.286441	0.854566	0.379152	1.50501	0.942093	-0.384049	0.142888	0.469749	-0.434853	0.167639
liver		EX2550	-0.307226	-1.33284	-0.317214	3.59479	2.88859	-0.362354	2.88153	2.47002	-1.04367	1.2129	0.122042	-1.04626	0.104814	2.68174	0.321476	4.06098	0.665647	-0.0600995	-0.0520015	-0.317836	-0.149491
liver metastasis		EX2928	0.142444	1.47003	-0.957244	5.47237	5.39434	2.22382	4.85997	4.82414	-2.98129	5.94162	2.06969	-3.57368	2.64719	4.65391	2.95873	7.49149	-0.204545	0.491624	2.70565	-0.444055	-0.516154
colon		EX2984	NA	NA	NA	NA	NA	NA	NA	NA	NA	NA	NA	NA	NA	NA	NA	NA	NA	NA	NA	NA	NA
head&neck		EX3878	0.0696392	0.282656	-0.607841	1.8593	2.1379	4.44025	3.20769	3.2809	-0.44669	1.8223	-0.645974	-0.824158	1.26484	1.33085	1.69762	2.09478	0.988091	0.272644	0.630854	0.09193	0.159824
stomach		EX4172	-0.103408	-1.73008	1.26904	6.12248	5.70812	1.21356	4.88755	4.09029	-4.04994	2.70185	-0.397528	-1.97107	1.61436	3.38208	3.63623	5.01987	0.79225	-0.282052	0.485004	0.965872	1.46092
stomach		EX0654	0.105368	0.58198	0.992555	-0.811657	-0.420648	-0.261315	-0.713211	-0.597287	-0.130534	0.763715	-0.012908	0.993405	-0.458112	-0.858679	-0.435381	-0.660111	0.369871	-0.164074	-0.229218	-0.431283	-0.82688
colon		EX0752	-0.277048	-0.229225	2.10264	0.523963	0.835309	1.80068	1.06903	0.762554	-3.27549	1.05734	-0.36203	-1.19306	0.524205	0.72079	1.18975	0.930852	0.744808	-0.348712	0.253926	-0.233914	0.183875
liver metastasis		EX1022	0.66545	2.0731	-0.775481	3.30196	2.87919	-2.05959	0.598216	3.42617	-2.5094	3.93301	0.987411	-2.22388	3.60371	1.89098	1.0916	2.82457	1.49859	-0.731256	0.849751	-1.05987	0.12403
colon		EX1406	0.053047	2.97944	0.158989	1.63167	0.269675	-0.0771165	0.484736	0.12142	0.492313	0.64219	0.979363	0.398902	0.789852	0.110299	0.268222	0.744411	-0.354425	0.333331	1.79105	-0.642881	-0.102777
others		EX1684	NA	NA	NA	NA	NA	NA	NA	NA	NA	NA	NA	NA	NA	NA	NA	NA	NA	NA	NA	NA	NA
breast		EX2106	0.274439	3.00979	2.41296	4.68576	6.23277	3.42076	6.01525	5.67572	-0.775926	5.07074	1.30886	-1.18032	0.643636	3.34802	3.60821	3.91181	0.164288	0.474732	0.53228	-0.959706	-0.250075
colon		EX2118	-0.331171	3.02184	0.901066	1.71679	1.01424	-0.115327	1.27926	0.895393	1.3487	0.554264	0.206023	-0.569941	0.29822	0.974528	1.17117	1.45301	-0.138978	0.13952	-0.101656	-1.8448	-0.671499
lung		EX2262	-0.205516	-2.1806	0.472006	3.04482	3.80008	1.59212	2.63758	2.37437	-2.6278	0.534626	0.546766	-1.67076	0.59023	0.609419	0.51968	2.10724	0.568922	0.386794	0.629697	-1.97216	-0.102015
colon		EX2352	-0.0613403	1.80641	0.485662	2.65027	1.25297	0.35557	1.06046	1.03097	1.06768	0.813371	0.315305	-0.8814	1.27237	0.582138	1.20936	0.787469	-0.00415847	0.382036	0.992369	-0.844269	-0.148906
colon		EX2702	-0.292042	0.188739	-0.284163	1.74187	0.60865	-0.403026	0.267626	0.657033	0.0390234	-1.63612	-0.0968265	0.315224	0.608489	-0.0573101	1.39186	0.906319	-0.122924	-0.0104371	0.977624	0.442118	0.651374
liver		EX2972	-0.185859	1.55921	-0.569998	3.32423	3.09331	0.197362	2.71552	3.56653	-0.649174	3.30198	0.461516	-1.37724	1.77809	1.62547	1.22274	4.03358	-0.680023	-0.254094	1.01048	-0.851309	0.561192
others		EX3132	0.661758	-3.9169	-2.37165	4.24286	3.94631	4.00849	4.13717	5.56786	-1.36265	-2.6092	0.916187	-1.49356	4.48935	3.31945	3.36067	5.327	-0.304023	-0.0927247	0.73057	0.118944	0.390472
ovary		EX3576	-0.306532	-1.83338	-0.145196	1.09193	3.60636	-0.28692	2.69004	3.10217	-1.36135	3.12338	-0.298602	-0.335579	0.163685	1.93598	1.04025	3.04076	0.390193	0.0908603	0.534407	0.299834	0.656208
brain		EX3652	NA	NA	NA	NA	NA	NA	NA	NA	NA	NA	NA	NA	NA	NA	NA	NA	NA	NA	NA	NA	NA
lung		EX3992	-0.155426	-0.50493	0.492331	1.04855	0.431172	-0.505809	-0.155848	0.112619	-1.98787	-1.97861	-0.133965	-0.465943	-0.138145	0.383583	-0.159062	0.446979	-0.141429	-0.106494	-0.348018	0.494028	0.195771
esophagus		EX4026	0.441166	0.314168	-0.667594	1.35387	1.12498	2.40934	1.42179	2.76092	0.694677	2.32472	0.648041	-0.787347	0.817138	1.91289	0.880901	1.00969	0.441466	0.142504	0.572877	-0.879096	0.446294
skin		EX4274	0.993476	0.838006	-0.845324	3.80373	1.84528	2.28414	4.27912	4.09134	1.15469	0.89354	1.45233	-0.22381	2.78697	3.11949	2.52275	4.43451	0.611525	0.506915	2.10845	-0.409512	0.0629931
lung		EX4346	-0.06911	-2.7792	-0.889969	2.40811	2.19497	0.173615	2.16554	1.07185	-2.10195	-0.0235224	0.602121	-1.56763	0.818559	1.24375	0.846818	2.76259	-0.227201	0.219487	0.284385	0.272549	0.721204
lung metastasis		EX4432	0.148509	-1.88108	-0.178757	5.72902	6.05589	2.15754	5.22694	4.3713	-1.74795	1.89537	-0.0184088	-1.32727	1.80656	4.10026	0.866128	4.90501	1.43232	0.372531	1.32387	0.319308	0.920075
breast		EX4594	NA	NA	NA	NA	NA	NA	NA	NA	NA	NA	NA	NA	NA	NA	NA	NA	NA	NA	NA	NA	NA
colon		EX0028	0.202597	1.19719	-0.344444	2.86111	2.30756	1.54375	2.08377	2.7154	0.372952	-1.27669	0.605747	0.0449648	1.66451	0.614975	2.21165	2.64634	-0.146694	0.0348273	0.522308	0.383893	0.275973
stomach		EX0734	0.0804549	0.557576	-0.262504	1.03396	0.266349	1.45792	0.507421	0.847489	0.11802	-1.16014	0.195808	1.3986	0.307678	0.56481	0.145278	0.61797	-0.281069	0.0944184	0.151362	-0.0247412	-1.05475
stomach		EX1414	0.0925503	-1.19901	-1.64326	1.95125	1.4777	1.88706	1.6227	2.21309	-0.613793	0.309514	0.207607	0.0032768	0.630532	1.22501	-0.0216865	1.34483	0.0318012	0.183128	0.0615753	0.109354	1.14605
stomach		EX1442	0.124118	1.00625	-0.767651	2.01301	1.20854	1.25376	1.50334	1.50697	0.706704	0.991009	0.476102	1.52838	1.03803	1.77154	1.32874	1.92533	-0.332483	0.76789	1.32741	-0.489696	1.33942
uterus		EX1592	NA	NA	NA	NA	NA	NA	NA	NA	NA	NA	NA	NA	NA	NA	NA	NA	NA	NA	NA	NA	NA
head&neck		EX1918	-1.26535	1.87853	0.678647	7.36135	4.77725	1.6336	6.10875	5.0714	-0.639337	3.32359	1.11937	-1.75551	1.18677	3.50813	3.42864	4.69645	-0.158983	0.224699	0.0473728	0.284093	0.961509
other metasitasis		EX2228	-0.207997	-1.02584	0.887633	1.60959	3.41385	-0.132736	3.62858	4.0833	-0.493792	5.18213	0.0822839	1.49587	-0.834671	4.23625	2.3569	3.71488	0.18095	0.305109	0.278286	-1.6228	0.905115
kidney		EX2254	-0.242941	0.778214	0.432656	2.99773	1.04546	0.134599	2.821	3.22483	1.36544	4.51597	0.450432	0.305644	1.42256	2.44447	2.46719	0.651588	-0.0334535	0.231721	-0.492902	-0.672817	0.388137
lung		EX2364	-0.0974875	-2.63442	-0.245745	1.23784	1.68802	1.46126	1.88162	1.80777	-1.98302	-0.878472	-0.0396491	-1.24637	1.01729	1.96643	0.527906	2.44044	0.323208	0.361156	-0.0424934	0.03237	0.981103
head&neck		EX2420	0.672843	1.27836	2.27995	0.936188	1.78453	1.68129	1.4095	2.72572	0.139765	-1.45981	0.594191	-2.67625	2.04985	2.49114	2.17874	2.72732	0.538145	-0.134446	1.43493	0.724457	0.929476
colon		EX2474	-0.367765	0.0501425	0.655657	-0.909096	-0.917762	-1.45493	-0.995907	-1.04578	-0.0631781	0.354431	-0.372181	-0.895998	-1.04091	-0.867999	-0.752993	-1.08756	0.038928	-0.300299	-0.440521	-0.371358	-0.393612
kidney		EX2772	-0.181109	2.40696	0.487866	2.19154	2.62922	0.294037	1.72588	3.66113	0.517427	4.91682	0.413369	0.905129	1.56129	2.32524	2.57256	1.06572	-0.114104	0.25523	-0.0397302	-1.3096	0.194516
skin		EX2918	0.269295	-0.31744	0.732229	1.37838	0.745126	1.21595	2.37499	2.40405	-0.433772	4.34639	-0.233152	-0.538365	1.76611	0.829246	1.41681	2.03012	0.34045	-0.014617	1.00103	-0.482793	1.03784
liver		EX3846	-0.0970411	1.06378	-0.292508	3.70025	2.17454	0.252216	2.38628	1.4121	2.77565	2.87072	0.197264	-0.710691	-0.760681	1.28075	0.232492	1.16369	-0.380674	0.0993024	0.495276	-0.866834	0.325738
ovary		EX4292	-0.268386	-1.24763	0.22743	-0.488434	-0.202243	0.0725799	-0.374854	0.192306	-0.727482	0.895474	-0.0099612	-1.85304	0.545648	0.38767	-0.612514	0.945804	-0.211502	-0.0482185	0.472264	-0.0895998	-0.53904
colon		EX4408	0.168281	1.4052	0.712585	0.185817	0.351305	-0.595228	-0.0882511	-0.288709	0.354114	-0.232758	0.248216	-0.696945	0.22928	-0.0824203	0.886944	0.747983	-0.244144	0.0327556	0.126559	-0.855689	-0.391533
colon		EX4562	-0.272282	0.750464	1.05115	4.55279	5.78952	2.31773	5.77497	5.90527	0.176992	3.1892	0.582453	1.12125	0.925632	4.89179	3.18078	5.64696	-0.06949	0.02874	2.04983	0.58513	1.5402
brain		EX0220	NA	NA	NA	NA	NA	NA	NA	NA	NA	NA	NA	NA	NA	NA	NA	NA	NA	NA	NA	NA	NA
lung		EX0310	-0.0180598	-0.893915	1.14725	-1.54971	-0.423391	0.719957	-0.433852	-0.953042	-1.17352	-0.571062	0.156783	-0.279188	-0.410993	-0.680618	0.0498657	-0.378083	-0.018413	0.049867	0.254508	0.03334	-0.004858
sarcoma		EX0352	-0.844689	-0.735678	2.00582	4.55204	3.97866	1.97601	4.2089	3.72091	-2.52041	3.1719	0.656843	0.0204983	0.206577	1.91344	1.67321	4.56892	0.500349	-0.352191	0.738663	-0.172991	1.25227
liver		EX0440	-0.0654105	-0.707874	-0.350813	2.53655	1.76703	0.571239	2.00924	1.8806	-0.658897	0.354628	0.574764	-0.684881	0.498606	0.702309	0.178024	0.504555	0.0829334	0.124054	0.539439	-0.191691	-0.246704
liver metastasis		EX0542A	0.162556	0.744249	0.735558	1.54691	1.50089	-0.0457931	2.71895	2.68817	-0.263608	0.729816	0.491672	-0.263684	0.159439	0.786605	0.818995	2.20954	0.0663881	-0.0545149	0.199633	-0.556007	0.0621925
breast		EX0926	0.180614	2.90486	3.92011	5.77326	5.54418	-0.703858	3.01755	6.28056	-1.60544	5.33413	1.52028	-3.06079	0.381291	2.99693	4.1293	7.07677	0.997767	-0.077657	0.882752	-2.31178	0.226709
esophagus		EX1236	0.0296173	2.29638	0.914272	3.22604	3.26471	2.02726	3.78852	2.94815	0.645143	2.58624	0.0313176	-2.40224	1.89209	3.07793	2.37735	2.69474	0.615996	0.622742	0.539705	-1.29953	1.30327
colon		EX1492	-0.318604	4.54992	0.487566	2.82069	1.97556	1.3583	1.60508	1.95857	1.05046	0.59134	0.483346	-1.28539	1.22626	1.69147	1.07227	1.73315	-0.129501	0.232816	1.51754	0.245648	0.357367
lung		EX1782	-0.774634	-1.56074	-0.385803	2.96528	3.57844	1.6127	1.95604	2.31728	-3.12927	0.841679	0.88167	-1.91165	0.490216	1.04036	-0.0695664	2.5254	0.634855	0.051383	0.547561	-0.97944	0.672193
thymus		EX1822	-0.186728	1.88781	2.32612	5.24344	5.27765	1.53945	5.49403	6.81982	-0.229105	2.5082	0.848658	-3.60686	3.14814	3.39488	3.26308	5.31247	1.58576	-0.524834	1.05289	-0.538863	1.3371
lung metastasis		EX1852	0.571823	-1.85016	-1.93631	6.49621	4.87419	5.49592	4.4226	4.59351	-1.62998	-1.1152	1.16175	-3.1921	2.71761	4.03131	2.49845	5.03009	0.777825	0.660996	1.7556	-0.361905	0.928706
colon		EX1896	0.141709	-0.0970976	-0.0180326	0.834008	0.826263	2.09958	0.620933	0.684599	-1.31413	-2.09639	0.185047	-0.788397	0.570439	0.490417	0.887282	0.673094	-0.191458	0.097662	0.275593	0.211448	-0.0377522
lung		EX1946	-0.303954	-0.625566	0.427635	2.18175	1.3872	-0.033258	1.51388	2.43806	-2.59428	2.18809	0.568831	-1.26741	0.360281	0.90601	0.160776	1.80218	0.173935	0.129625	-0.0628529	0.0395813	0.703584
sarcoma		EX2134	0.230352	-5.94145	-1.15694	6.85176	5.2059	2.69759	6.62019	6.94461	-1.73495	-3.19106	1.01615	0.591527	2.26798	3.92762	1.8952	7.42229	3.15254	-0.174206	0.393516	-0.263651	0.68472
colon		EX2966	-0.485573	1.82907	2.31225	-1.15399	-1.23099	0.350743	-1.10144	-0.930624	-0.871202	0.795265	-0.580896	-1.44428	-0.669929	-1.35796	-0.478487	-0.894947	0.68344	-0.66887	0.0350409	-0.0005027	-0.427794
stomach		EX3080	0.273307	0.0040698	-0.416786	2.34866	1.90554	2.13363	1.51682	2.24951	0.377342	-0.591084	1.03939	-0.261364	0.488256	1.42415	-0.0402275	2.02841	0.316146	0.638946	0.691428	-0.561917	0.290821
colon		EX3174	-0.577272	1.55051	1.18846	2.13751	1.40744	1.07379	1.48342	1.84985	-0.807416	0.659635	0.846408	-0.955041	0.65498	0.355242	2.19694	1.56472	0.987773	-0.111586	0.60615	-1.25929	0.263271
lung		EX3562	-0.159369	-0.480724	-0.109541	5.08182	4.56245	3.14797	4.35285	4.34755	-1.72038	1.65303	0.93732	-2.30864	2.23398	3.06739	1.66005	4.96389	0.897776	0.646849	1.2794	-1.20093	-0.196422
lung		EX3654	-0.328353	-1.9965	-0.293672	1.81317	2.84618	0.660006	0.983913	1.44998	-2.10235	2.10759	0.0002222	-1.81471	-0.133297	1.0165	0.130988	2.31088	0.85672	-0.290413	-0.485362	0.183536	0.594146
colon		EX3770	-0.0389833	2.24408	0.619445	0.869895	0.132512	-0.156896	0.104885	-0.11901	0.724765	2.33005	-0.0099516	-0.12509	0.544819	-0.125183	0.757035	0.423522	0.105771	-0.291144	0.699101	-0.724275	-0.229781
head&neck		EX4140	-0.257721	1.70178	0.925795	0.971739	1.45841	0.374726	1.60624	1.40986	0.120674	0.493969	0.271566	-0.926003	1.35086	1.43841	0.994962	1.81857	0.0309238	0.0027315	0.0573954	0.14355	-0.0105815
sarcoma		EX4200	0.318791	-4.29741	0.336981	6.90418	5.37295	2.4277	4.79997	5.15056	-3.69827	-0.284333	1.44206	1.34504	4.43225	3.60114	2.85514	6.47259	2.33519	-0.920744	1.3863	-0.224108	2.39045
head&neck		EX0256	-0.563228	0.313566	0.192636	0.204724	0.98731	-0.0878491	1.88227	2.354	1.38066	1.72095	1.04132	0.426996	1.20932	1.57306	1.49363	1.82373	1.67953	0.259445	-0.441549	-1.03345	1.07029
colon		EX0894	0.0340538	2.90324	1.13648	1.28749	0.0040851	-0.528023	1.03931	0.850015	0.282456	-1.42624	0.698146	-1.13933	0.159287	-0.875782	0.890908	0.488801	-0.450233	-0.0065126	0.589945	0.604951	0.839611
thymus		EX1672	0.39936	3.59576	3.71019	2.63012	4.38352	0.128534	3.75823	3.91916	-1.31293	2.34904	0.711109	-2.55254	1.46533	3.07144	2.83596	3.80734	0.00931405	0.0195332	0.415474	0.0548311	0.491365
lung		EX2226	-0.203691	-1.85164	-0.49305	2.7646	1.26903	-0.414417	2.31465	2.42993	-2.71048	-0.453036	0.476889	-2.09518	-0.429017	0.437525	0.679472	1.28049	0.382987	-0.89331	0.346859	0.193705	-0.21917
liver metastasis		EX2470	-0.332239	0.958886	-0.457873	4.64285	4.36928	1.39303	3.8268	2.56131	-1.38482	1.7488	0.695805	-1.04884	-0.0500397	2.83193	2.34158	3.73779	-0.563507	-0.230216	0.676968	0.543055	-0.151407
uterus		EX2798	0.491036	-1.10318	-1.43557	3.52003	5.39168	-0.489113	4.30874	3.88625	-1.59879	4.38699	1.19321	-2.48926	2.39632	3.84988	1.90827	3.78363	0.694034	0.541567	1.32083	-1.47253	0.239006
head&neck		EX2814	0.253435	1.40493	-1.96711	2.23479	1.15302	1.96342	1.53307	1.42369	-0.437279	2.99574	0.718055	-1.63863	0.797549	1.65609	-0.0348249	1.0873	0.617397	0.441953	1.26273	0.290292	0.610681
colon		EX3198	-0.758815	0.873321	-0.97811	2.15805	-0.191639	0.452856	0.2848	0.792223	-0.0450659	-0.23369	0.1602	0.197623	0.674692	0.167728	1.20306	0.681623	0.278236	0.0340624	0.79411	0.591697	0.525405
breast		EX3272	0.532291	0.862728	-0.571861	5.37482	4.20581	1.44017	4.7133	5.85378	-2.77429	2.14674	1.07583	-2.67045	1.73883	4.10897	2.75505	6.53854	0.488657	-0.63308	0.972454	-0.751918	0.293735
colon		EX3834	-0.0638437	0.912799	-0.273499	0.489045	0.40307	0.353244	0.167266	0.315633	-0.161714	3.15096	0.27527	0.772226	0.284271	-0.924972	0.377089	0.306796	0.3519	-0.728461	1.69477	-0.265807	-0.0702123
ovary		EX4056	-0.0406613	-1.45317	-1.52144	2.82916	3.77158	0.906253	2.09727	2.05646	0.432367	-0.307677	0.0616947	-4.17701	1.84206	2.54604	0.55513	1.71328	0.658618	1.282	0.459883	0.397907	1.01039
lung		EX4334	0.18476	-1.40386	-1.50486	3.6146	3.57124	-0.020956	2.84219	2.79924	-2.26648	1.00337	0.418799	-1.57881	0.793126	0.728315	1.73479	2.51631	1.0295	0.780768	0.18828	1.77857	1.13198
colon		EX0272	-0.203306	2.50776	-0.313132	0.513607	0.205686	0.011818	0.78608	0.359262	0.0942288	1.48608	-0.0283394	-0.369535	-0.0774975	-0.185183	0.132829	0.80692	-0.159185	-0.615793	0.608093	-0.88295	0.0001087
lung		EX1268	-0.152555	-3.21209	-1.18375	3.1456	2.31288	-0.0104454	1.73614	1.80648	-3.00967	2.33543	0.388986	-1.29255	0.588135	0.463269	0.668755	2.5662	1.32353	-0.138805	0.0308128	-0.741633	0.123995
stomach		EX1402	0.0269575	0.511643	-0.217432	-0.256061	0.840095	-0.97168	0.419527	0.847128	-0.150169	-0.00561762	-0.245058	-1.63314	0.214459	0.422718	0.444757	1.35316	0.799548	0.224224	0.278933	-0.83395	0.0472241
lung metastasis		EX1486	0.404688	0.795729	0.963224	2.00798	2.48003	0.957998	1.85394	1.58705	-0.645006	-0.0324659	0.027359	-2.26431	1.34335	1.61263	1.92609	2.76416	0.496719	0.248586	-0.0886102	-1.36669	0.0725961
colon		EX2290	0.0564432	-0.369166	0.0904331	1.71045	1.6291	1.46099	1.15931	1.30309	-0.38615	2.60117	0.628266	-1.46443	1.4306	1.03402	1.42827	0.854298	0.1551	-0.049737	1.04287	-0.827479	0.673457
lung		EX2756	0.314257	-1.22033	0.666064	4.8523	3.81738	-0.0794015	1.5554	2.95628	-2.28579	-1.05584	0.387359	-0.0537242	1.69131	1.97463	1.16608	3.09574	1.32503	-0.269481	0.465056	0.152674	1.16255
ovary		EX3656	0.510074	-1.01436	-0.685721	1.41928	2.55657	0.583947	1.43091	3.01903	-0.840123	0.885362	-0.524772	-2.75737	1.97308	0.350538	0.926778	1.70188	0.311082	-0.0100394	0.0718951	-0.354567	0.776518
lung		EX3956	-0.0503531	-1.88576	-0.898255	2.66985	3.33721	0.483995	4.38431	1.01053	-2.43096	1.86064	0.437761	-0.479702	0.272563	0.39559	0.0887689	1.22839	0.714586	-0.0887547	0.107372	-0.0489693	2.06642
breast		EX4158	0.228242	-0.69995	0.198827	5.07066	3.5813	-0.394001	4.42572	3.87837	-3.12586	3.47162	0.925189	-2.45512	0.360178	2.37851	2.08255	2.94222	1.21156	0.0691564	1.26737	0.689334	0.16537
head&neck		EX4204	0.368329	1.45291	2.62853	1.48682	0.585213	-0.299682	1.9341	1.91706	2.11191	1.7556	0.0543872	1.04734	0.586962	0.366441	2.03045	0.781261	0.0470076	-0.193439	0.0253253	1.01881	0.522064
breast		EX4552	0.606887	0.43572	0.495764	5.51858	3.76441	2.25893	4.73338	4.72405	-2.19908	-0.306152	0.748676	-2.09201	1.05694	3.61234	2.73433	3.68547	0.341823	0.460159	0.448088	0.085539	0.2938
breast		EX0164	0.728558	2.38487	1.54669	3.39578	3.93123	1.71076	4.03546	4.5602	-2.77834	0.535544	0.605159	-3.08236	1.33513	2.95826	2.35143	3.04667	0.222238	-0.286321	0.371971	-0.106478	0.336862
colon		EX0170	-0.725029	2.9377	0.538569	4.27936	5.21328	1.02255	2.96835	6.21139	-0.79073	1.88478	-0.224162	-0.0347834	0.792599	4.4784	3.53043	4.82315	0.393444	-0.503285	-0.199165	-0.314533	1.09066
colon		EX0386	-0.254729	0.578735	-0.513122	-1.03994	-3.30161	-1.92641	-3.11952	-1.84348	0.0357713	-0.519639	-0.427239	1.75352	-1.07229	-2.28294	-1.34068	-2.63328	-0.189236	-0.523425	0.0487151	-0.553155	-0.48075
head&neck		EX0470	0.0324783	1.12444	-0.391382	2.71888	2.07126	0.16096	2.57144	1.73718	-1.40857	-1.28378	-0.0281792	4.04328	1.51346	1.82528	2.06465	0.58686	0.206117	0.44604	0.0721394	-0.609509	0.178374
colon		EX0570	0.0670128	0.360921	0.0742312	3.77462	5.48561	2.40136	3.50264	3.75754	-0.944607	2.01724	0.799098	-2.15406	2.37614	3.03618	2.30922	3.34391	0.413753	-1.10285	1.65729	-0.470848	0.244811
stomach		EX1300	-0.844045	-0.214625	-0.842756	1.83027	1.40455	0.421667	0.954458	1.38692	-0.376602	0.664874	0.928367	0.125476	3.07463	1.38028	0.584186	1.06021	0.537427	0.198326	1.80068	0.304121	0.0060477
thymus		EX1472	NA	NA	NA	NA	NA	NA	NA	NA	NA	NA	NA	NA	NA	NA	NA	NA	NA	NA	NA	NA	NA
ovary		EX1610	NA	NA	NA	NA	NA	NA	NA	NA	NA	NA	NA	NA	NA	NA	NA	NA	NA	NA	NA	NA	NA
colon		EX1704	0.0156879	1.13022	0.332887	2.56642	1.18552	0.592408	1.41231	2.59733	0.289619	2.45964	0.766466	-1.38223	1.03016	0.860701	2.18377	1.08678	0.139987	-0.226308	0.888343	0.0334953	0.517824
breast		EX1724	0.0809364	4.2205	3.06077	5.05321	5.40607	1.74646	6.09399	4.69838	-1.84844	5.48411	1.27622	-2.15247	0.94173	3.4762	3.45625	6.38613	-0.429619	0.074421	0.947236	-0.0979514	0.334638
colon		EX1766	0.106534	1.23452	-0.563936	0.126728	-1.03477	-0.660529	-1.03103	-0.00898361	-0.0563774	0.0320062	0.205783	-0.772346	-0.0884542	-0.34965	0.662414	0.163519	-0.267607	-0.613209	-0.0184846	0.265193	-0.647336
colon		EX1850	-0.263384	-0.417958	1.07057	5.78268	7.32503	3.20266	5.95597	5.90521	0.136681	6.73841	0.938421	-0.779987	2.21467	5.10193	4.33726	5.84356	-0.103767	-0.180382	0.70263	1.18791	0.666972
liver		EX2072	-0.0308681	0.949745	-0.0890088	5.54317	4.65794	0.849571	2.72629	3.41789	-1.50757	3.72661	0.274421	-2.85751	1.20288	2.68655	2.17596	6.16162	0.0231089	0.417327	0.796925	-0.634022	0.657215
lung		EX2082	0.260667	-3.98795	-1.63879	0.355942	0.648224	0.127188	0.214428	-0.184619	-2.15207	-2.01516	0.292583	-2.87744	1.78708	0.564511	-0.146885	1.91326	0.0634251	0.528366	0.880066	0.422082	1.66728
colon		EX2142	-0.601996	1.17568	1.51649	4.91006	6.62557	2.91973	3.98298	6.34769	0.318869	3.66799	0.181157	-1.43412	1.23125	4.57781	3.05168	5.24038	0.103286	-0.288909	0.315762	-0.565307	0.392059
colon		EX2270	-0.0186548	1.63991	1.28065	1.83165	2.36305	0.780595	1.34288	1.5811	0.468903	0.394407	0.814395	-0.636063	1.01678	1.01935	2.35656	1.3186	0.181963	-0.211226	1.19383	-0.378642	0.772188
others		EX2276	NA	NA	NA	NA	NA	NA	NA	NA	NA	NA	NA	NA	NA	NA	NA	NA	NA	NA	NA	NA	NA
liver		EX2596	0.121444	-0.242754	1.99893	5.49095	4.64079	0.752518	3.08967	4.25193	-0.839226	1.87963	0.801107	-2.23024	1.34415	2.46291	1.02453	3.84889	0.367649	0.370445	1.11186	0.0080185	-0.854558
others		EX2662	-0.06853	-1.16615	-1.10835	1.13979	0.631106	-0.113839	0.420519	0.0628042	-1.80624	0.155184	-0.346119	-0.919131	0.826437	0.477892	0.732366	1.46575	0.865041	0.103037	-0.359432	-0.422923	-0.375486
esophagus		EX3086	-0.25648	2.85583	-0.114882	2.14698	0.937775	1.98681	1.2053	1.72201	0.463547	3.12002	1.04474	0.883973	0.619133	1.51116	0.478651	2.55082	0.452382	0.634363	1.22234	-0.602186	0.262417
head&neck		EX3284	-0.034275	1.05556	-1.36027	0.693579	1.15988	0.384827	0.329766	0.980043	1.424	2.41248	0.418045	-0.759075	0.583431	0.646245	-0.508895	-0.0206155	0.299118	0.312829	1.2493	-0.121407	0.125645
other metasitasis		EX3630	0.194044	1.34469	1.2992	5.32783	5.8985	0.334977	5.14781	6.37646	-0.447226	3.51162	1.61213	-1.52286	2.22801	4.51031	3.34811	4.47533	-0.245518	-0.113724	1.2896	-1.45484	0.51612
liver metastasis		EX3840	0.381256	-2.72822	-2.07007	4.96064	5.9281	1.93576	5.68576	4.69174	-4.4125	5.32764	2.33626	-4.92374	1.79378	3.74624	2.91469	6.06868	0.629219	0.407614	3.02173	-1.65224	0.493448
pancreas		EX4326	-0.124299	-0.399746	0.478972	4.12531	1.85587	-1.7883	3.47958	3.75671	-1.01139	2.90883	0.335277	1.00241	2.67882	4.95184	2.02626	5.6507	-0.0535612	0.110543	1.09635	0.899097	1.99705
liver		EX0034	0.240567	-1.19574	-1.89023	6.63306	5.01033	1.42875	6.02202	4.69271	-1.57453	5.12181	1.6726	-5.44601	3.92211	2.87494	2.67793	4.35329	0.462563	0.228086	1.27775	-0.355805	0.107765
pancreas		EX0072	-0.364039	-0.165201	0.823732	2.85331	5.92293	2.62573	4.52313	4.44055	-0.743147	1.81814	-0.132098	-1.43781	1.75317	3.22163	2.7723	3.82793	0.285102	-0.339494	0.285722	-0.354432	0.398038
head&neck		EX0100	NA	NA	NA	NA	NA	NA	NA	NA	NA	NA	NA	NA	NA	NA	NA	NA	NA	NA	NA	NA	NA
lung		EX0646	0.14444	-2.33309	-0.818617	0.451314	0.284343	-0.087645	0.254369	1.01288	-1.52441	-0.796087	-0.198371	-0.550899	-0.307176	0.325065	-0.190778	0.126414	-0.293775	0.149291	-0.119581	-0.504066	1.84516
lung		EX0700	0.130106	-1.15193	-0.0811157	3.20941	3.28481	0.0485707	2.69783	3.19896	-1.75213	0.602333	-0.0108157	-1.60026	1.92381	1.62182	0.685045	2.28908	1.68944	-0.231101	0.403653	0.118358	0.540902
lung		EX0842	-0.441865	-3.10498	-1.63466	-0.12045	-0.938473	-1.40813	-1.01658	-0.48786	-2.99756	0.997436	0.0970488	-0.909923	-0.826121	-0.71561	-1.10919	-0.0066089	0.775925	-0.516023	-0.819293	-0.236111	-0.194004
stomach		EX1116	-1.45692	2.54266	-0.58145	0.745455	0.231322	0.115724	0.758459	0.604881	1.8866	0.885163	0.434202	-0.501342	0.33613	1.37809	-0.207313	1.49334	-0.239036	0.488511	0.588868	0.15403	0.310882
colon		EX1196	-0.016819	1.30431	0.37169	2.56477	1.5992	0.783256	1.46262	1.90478	-0.476838	1.29235	0.523231	0.0884628	1.49507	1.36353	1.83055	1.96269	0.603819	0.120146	1.44718	-1.51872	0.410705
breast		EX1206	0.257339	-0.725455	-0.0946212	5.57275	4.60792	0.0011362	2.88255	3.28703	-1.43401	-0.795826	0.160025	-1.66764	1.23982	2.90582	1.12658	3.15919	0.322182	1.16044	0.322659	0.0944824	-0.253963
lung metastasis		EX1252	-0.184	-2.5538	-1.08763	4.47279	5.17641	2.79058	5.08883	3.739	-2.71535	0.906761	0.682206	-1.92351	2.5833	4.05874	2.0945	4.56621	1.21366	-0.057717	0.0734024	-1.43547	0.210903
stomach		EX2104	0.027255	-2.52409	-0.88155	-3.99947	-3.3215	-0.72844	-3.20861	-3.51524	1.01748	-0.0836058	0.0537472	2.38177	-0.97507	-2.55771	-1.899	-2.58339	0.0273985	0.102066	0.584737	-0.740043	-0.0280352
breast		EX2822	0.827841	-0.21628	1.07486	4.11087	3.19044	2.68028	4.53156	3.96102	-1.24859	0.983551	0.183274	-2.12482	0.88576	3.36447	2.30425	4.40247	-0.183395	0.242341	0.0659452	-0.104473	0.345349
liver metastasis		EX3266	0.488863	-0.0954183	-0.686697	5.29097	5.50119	2.35821	5.34722	3.60229	-0.736081	3.46163	1.03486	-2.44777	3.63001	3.82177	2.18808	6.4745	0.653636	-0.0314627	0.924982	-1.01775	0.15577
lung		EX3442	0.0645905	-0.984264	-0.0122852	1.29433	0.994673	-0.98121	0.319243	0.698746	-0.856699	-2.04044	0.221337	-0.393742	0.128125	0.786205	0.133759	1.16534	0.0530986	0.570304	0.998283	1.27231	0.463334
lung		EX4086	-0.17612	-1.40364	0.898037	1.93408	1.18347	1.83963	1.43134	1.30496	-1.77099	-0.100138	0.195665	-1.19009	0.0900984	0.666543	0.433472	1.17146	0.148246	0.171615	0.20997	-0.598613	0.192572
breast		EX4448	0.60926	0.88511	1.29375	3.99156	2.00834	0.890233	2.48316	2.34783	-2.1974	-1.11681	0.0841846	-1.70197	0.552562	1.12338	1.0817	1.66136	0.232388	-0.237113	0.438716	1.52695	0.254763
colon		EX4484	-0.792232	2.8483	2.60696	3.04703	3.28445	1.31234	3.83803	3.62862	-0.188677	2.91985	0.322122	-0.852434	1.31725	2.53584	3.27568	3.27162	0.340718	-0.413336	0.556987	0.20085	0.421212
lung		EX4560	-0.0806875	-0.010438	0.897506	1.62291	1.25771	-0.215616	1.60645	1.90045	-1.2873	-0.658175	0.28787	-0.462942	-0.447587	0.774793	-0.0143084	1.25922	-0.18518	0.075679	0.270676	0.650487	0.521004
kidney		EX0062	-0.415609	1.59872	2.9273	4.49233	2.3043	0.0612874	2.33638	3.58119	-0.316254	5.14571	0.603334	0.772616	1.65006	2.89107	2.50225	1.18252	0.356886	0.392121	0.115158	-0.377022	0.233373
lung		EX0206	-0.0086537	1.30463	0.910007	1.97916	1.65846	0.230445	1.03142	1.27548	-0.01266	0.535944	0.289824	-0.989242	0.160904	0.759386	0.85364	1.38891	0.158144	0.129892	-0.0680857	0.537367	0.46807
head&neck		EX0360	-0.163437	-0.018541	0.483859	1.63145	1.63005	1.48605	2.35792	2.92168	-0.254873	2.23634	1.05069	-1.15649	2.22479	2.24408	0.918823	2.32849	0.0212665	0.591224	1.15344	3.55267	0.536443
breast		EX0422	-0.445542	0.147958	0.889405	2.2495	0.652036	3.25081	1.65824	2.092	-1.36912	1.02891	-1.01955	-1.72289	1.28112	1.42545	1.29248	1.62983	0.8345	0.04953	0.347932	-0.249174	-0.141318
breast		EX0484	NA	NA	NA	NA	NA	NA	NA	NA	NA	NA	NA	NA	NA	NA	NA	NA	NA	NA	NA	NA	NA
head&neck		EX1102	0.598998	4.11504	0.858215	6.14516	3.97746	1.8916	3.63237	4.5963	0.774341	6.15834	0.244162	0.0684242	1.57708	3.73166	1.83068	4.23788	-0.142893	0.467396	1.33835	0.198301	1.8687
breast		EX1168	NA	NA	NA	NA	NA	NA	NA	NA	NA	NA	NA	NA	NA	NA	NA	NA	NA	NA	NA	NA	NA
colon		EX1310	0.133518	1.37124	0.436255	1.32932	0.286758	1.22544	0.153044	0.360837	1.13623	0.27709	0.721769	-0.0914068	0.927493	-0.120638	0.782399	0.777609	-0.1602	0.239829	1.32927	-1.55617	0.214615
colon		EX1634	-0.260471	0.86667	0.147913	0.84596	0.189063	-0.0676437	-0.103367	0.540103	0.0831069	1.37943	0.29471	-0.656308	0.253316	0.0254602	0.8098	-0.269609	0.637232	-0.301117	0.651158	0.322388	0.173412
colon		EX1770	NA	NA	NA	NA	NA	NA	NA	NA	NA	NA	NA	NA	NA	NA	NA	NA	NA	NA	NA	NA	NA
colon		EX2586	-0.397806	1.95753	1.05235	0.435993	0.0463548	-0.230668	0.528771	0.554435	-1.47369	0.658463	0.131041	-0.669344	0.051425	-0.464175	0.703829	0.494742	0.937315	-0.38601	0.230544	1.22079	0.229579
stomach		EX2680	-0.288212	-0.488564	-0.491696	0.66101	1.039	1.56055	-0.118673	0.808248	-0.315512	0.471148	0.204771	0.0754843	0.448649	0.768047	1.8857	0.632459	0.0363154	0.373215	0.676827	-0.0772415	0.106902
breast		EX2858	NA	NA	NA	NA	NA	NA	NA	NA	NA	NA	NA	NA	NA	NA	NA	NA	NA	NA	NA	NA	NA
lung metastasis		EX3194	-0.299008	-1.64384	2.50196	1.81833	3.19609	1.93545	0.709451	1.39665	-1.07325	0.857457	-0.369498	0.149465	0.843471	1.35731	1.18531	1.12512	0.112803	0.043581	-0.565392	-0.264346	1.76457
others		EX3796	0.1788	-0.26559	0.951818	6.1204	4.83265	1.55845	2.96795	5.93525	-2.21254	-0.040103	0.0988311	-0.636384	1.8688	4.06912	1.89769	3.8955	0.993526	-0.206409	0.508248	-0.329581	0.0807109
lung		EX4042	-0.414608	-1.34655	-0.808493	2.60185	3.33841	2.36552	3.10409	4.57613	-1.78901	1.83408	0.422066	-2.07111	0.656268	3.40123	0.678646	3.19099	0.0667229	0.175456	-0.270579	0.4249	-0.0437092
lung		EX4102	-0.095521	-4.17682	-0.894211	1.29019	2.81562	-0.302536	0.147918	1.14073	-2.04297	-2.26495	-0.227806	-1.14296	-0.118838	0.682842	-0.100326	1.75145	0.833308	-0.0782814	0.335257	-1.01783	-0.379673
lung		EX4410	-0.102221	-0.662104	-1.70674	2.73636	2.15386	-2.19961	2.21098	2.70375	-2.38481	0.938126	0.148188	1.08174	1.9281	1.68104	-0.408701	1.67039	0.333718	0.215527	0.0765806	-0.577722	0.45078
kidney		EX4452	0.164549	3.86747	3.60753	5.2662	3.25812	0.873129	6.18372	4.94454	0.707072	3.63445	0.424118	-0.198988	1.97458	2.79933	3.68727	2.63831	-0.0637608	0.227884	0.808493	-1.20499	0.421705
lung		EX0550	-0.564455	-1.76929	0.872555	2.05905	1.0201	-0.39375	1.5444	1.00107	-2.01515	0.793074	0.413308	-3.43038	-0.193611	0.8458	0.114739	1.97287	0.899014	-0.144592	-0.234204	-1.28994	1.26771
lung		EX1338	-0.0723582	-0.106232	1.09186	2.4578	1.79006	-0.0200867	1.70556	2.365	-0.82434	0.376591	0.537331	-1.41356	0.768688	1.88482	0.302276	1.97205	-0.328997	0.440065	-0.0639382	-0.192225	0.50069
lung		EX1816	-0.0940875	-2.07997	-1.13471	4.03275	1.92501	-0.201116	0.833879	0.941944	-2.87735	2.40663	0.0782062	-2.09901	0.175045	0.698474	0.001348	2.38795	0.680639	-0.674821	-0.0448541	-0.531022	0.692677
lung		EX1954	-0.357584	-3.5387	-1.44188	0.699885	-0.237064	1.8098	0.332298	2.50797	-0.796082	1.25978	-0.0496178	-2.38748	-0.624149	1.08543	0.0858378	0.902361	-0.0445852	0.018671	0.679596	1.10946	-0.312251
lung		EX2048	0.0703668	-0.879104	0.539052	4.12905	2.41087	0.074153	1.3134	2.69046	-2.14819	0.540259	0.624408	-0.885053	0.069746	1.5492	0.181484	2.17216	0.845065	0.10503	1.18606	-0.258091	0.602393
colon		EX2110	-0.337285	0.490547	0.733154	0.106289	-0.149301	0.129557	-0.306183	0.0693507	0.555779	0.397856	0.0579605	-0.306918	-0.0394335	-0.347445	0.204157	0.189285	0.206591	-0.206692	0.351827	-0.352498	-0.377844
lung metastasis		EX2372	0.308045	-1.49597	-1.08093	4.29012	5.28911	2.41605	4.83691	4.47909	-2.47453	0.937947	0.440582	-0.986326	2.16325	2.77073	1.76109	3.38706	0.848799	0.106458	0.565857	0.074512	0.621495
head&neck		EX2388	0.0320788	1.08002	0.944844	0.477703	0.511757	1.17972	1.82315	1.69482	0.981102	3.49975	0.512286	-2.51952	0.929523	1.23824	1.53293	1.13853	0.286901	0.585191	0.851757	-0.480775	0.860126
head&neck		EX2480	0.891726	2.6754	-0.459856	5.72863	6.40684	3.18078	5.51372	7.07281	0.0697669	1.34117	0.882496	0.64999	0.668023	5.08139	2.00645	2.569	0.153199	0.204995	1.81735	-1.1995	0.734538
lung		EX2510	-0.352272	-0.710493	0.0419989	2.91639	1.26439	0.216469	0.647353	1.62349	-0.0964155	-0.497223	0.122072	-1.20381	-0.47022	0.886441	0.419812	1.65431	0.152899	0.343313	0.237858	-0.138683	0.123357
lung		EX2784	-0.201431	0.286797	-0.0526428	3.74991	3.32567	1.9056	2.94248	3.2488	-2.76559	-0.404306	0.533929	-1.02257	1.89461	3.12733	0.542907	3.67971	0.271571	0.14341	0.959527	0.206374	0.589153
lung metastasis		EX2872	0.0945959	0.950837	0.639976	3.38438	3.68962	2.97008	3.4136	3.24301	-0.314983	-0.416387	0.760797	-1.1822	1.95599	2.64863	2.1927	4.11823	0.686496	0.398174	0.973178	-0.586088	1.08361
sarcoma		EX2920	NA	NA	NA	NA	NA	NA	NA	NA	NA	NA	NA	NA	NA	NA	NA	NA	NA	NA	NA	NA	NA
breast		EX3186	-0.738052	1.25615	0.0875807	5.33537	5.41782	2.43048	4.67277	5.61475	-1.62548	2.65382	0.467886	-3.04033	1.22971	3.61405	1.64478	4.75489	-0.265668	0.0373029	1.39424	-2.01614	1.00902
lung		EX3384	0.123928	0.127108	0.65142	2.2953	2.16768	0.0780076	2.18677	2.1637	-1.75686	-0.959266	0.506104	-2.48131	2.02275	2.20213	1.08024	2.58921	0.892034	-0.13917	0.77558	1.21315	1.0088
head&neck		EX3438	-0.10087	2.81089	2.02559	1.63488	1.65567	2.15717	2.73774	2.49476	-0.404653	1.1687	0.362952	-1.79653	1.05828	1.70952	1.88534	1.46013	0.396283	-0.0887405	0.106565	0.511079	0.936494
lung		EX3600	0.0046692	0.230673	0.778728	2.81978	2.00762	0.220634	1.35347	1.98464	-1.26101	1.02353	-0.258291	0.333575	0.726399	1.49752	0.199136	2.99517	-0.267045	0.232716	-0.44243	-0.724335	0.10004
sarcoma		EX3882	0.493079	2.22873	1.04684	0.946504	-1.16387	-1.0691	0.0702262	0.859762	0.923171	-0.513029	-0.0523181	0.34731	-0.189428	-0.0828976	0.830902	0.686331	0.183635	-0.116808	0.392274	0.565286	0.22057
head&neck		EX4084	NA	NA	NA	NA	NA	NA	NA	NA	NA	NA	NA	NA	NA	NA	NA	NA	NA	NA	NA	NA	NA
colon		EX4508	-0.334862	1.23757	0.525455	0.662375	0.59473	0.509213	0.374988	0.531709	0.0763932	2.9977	0.448211	0.611006	0.982289	-0.13452	0.560612	0.921287	0.463633	-0.0070667	1.36677	-1.27255	-0.165548
breast		EX4534	0.138075	1.18455	0.837463	3.60704	2.5827	0.369493	4.14988	3.49003	-0.954495	-0.48725	0.195459	-0.436221	1.30729	2.59597	1.50885	3.60304	-0.0049119	-0.412081	0.675404	-0.649056	0.153142
head&neck		EX0056	1.19123	0.628462	-0.562649	4.22808	3.25842	-1.66683	3.63371	3.10507	0.495062	3.60243	-0.281305	0.460981	0.314225	5.10415	2.46581	4.52741	0.157209	0.860068	0.515265	1.16258	1.72413
liver metastasis		EX0208	-0.649207	-0.0058517	-1.22718	3.47868	3.36529	-0.431185	2.75903	2.47938	-2.90818	3.98198	0.726436	-4.57494	0.386669	1.18798	1.75221	3.57508	0.438284	-0.164327	0.236258	-0.30617	-0.905519
breast		EX0234	0.821248	0.915446	0.0992022	3.28118	2.50481	2.18688	2.9413	3.14208	-1.52236	-1.0709	-0.243897	-2.47792	1.34527	2.29711	1.21904	2.0191	0.182206	0.511081	0.913554	1.12231	0.815734
head&neck		EX0512	-1.68513	2.26947	0.560168	6.57533	6.41189	1.30271	6.99982	5.35495	0.810493	3.08646	1.62387	-0.893285	2.50144	3.83748	3.80716	5.57977	-1.13721	0.121045	0.800804	0.167577	1.19073
ovary		EX0758	0.169139	0.317859	-0.823073	3.33287	3.72634	3.20391	3.60975	2.85571	1.50358	2.12917	-0.151224	-3.69316	1.77152	1.83278	1.36478	2.67039	0.256487	0.749099	0.659075	-2.07339	0.809541
stomach		EX0862	-0.0092268	2.39922	-0.395636	3.60402	2.29029	2.06493	3.66001	3.81024	0.1564	1.061	1.14203	1.24474	2.76793	2.73636	2.03469	3.20494	0.142868	0.0258971	1.12247	-0.680736	0.883768
breast		EX0878	0.389867	-1.08779	0.40249	4.16728	3.472	2.70546	4.02784	5.49341	-2.37162	4.05612	0.591177	-3.01752	2.75073	3.94796	1.98729	4.01968	1.40938	0.122665	1.37473	-1.03276	0.832278
liver metastasis		EX1298	NA	NA	NA	NA	NA	NA	NA	NA	NA	NA	NA	NA	NA	NA	NA	NA	NA	NA	NA	NA	NA
kidney		EX1530	-0.33393	3.71821	1.51461	3.29447	1.10426	-0.334537	2.5769	3.41685	-0.687874	3.88608	0.0585223	0.403279	1.69926	1.5161	2.46324	0.909628	0.0213761	-0.0588237	0.0836311	-0.185271	0.596868
lung		EX2034	-0.226113	-0.339995	-0.0853663	0.274123	0.523738	-0.0946477	1.41401	0.273225	-1.42379	0.76949	0.138403	-0.517333	-0.279878	0.202315	0.090559	-0.126559	0.156998	0.309731	-0.457837	0.953036	0.127465
breast		EX2090	0.379308	-0.338667	-0.219733	2.6437	1.87669	-0.276036	3.28757	2.21316	-0.075468	3.50193	0.711463	-0.141465	-0.453643	0.964255	0.985754	2.95563	-0.636605	0.109799	0.513707	0.269437	-0.317503
lung		EX2274	-0.163296	-2.30917	-0.5869	1.81307	2.75499	0.0914765	1.20796	1.5158	-1.96652	1.96704	0.0317889	-2.16117	0.477141	0.8859	1.24792	2.10927	1.33322	0.418113	0.0424428	-0.757055	-0.0799108
stomach		EX2312	-0.447141	1.34839	-0.643577	2.32954	1.90284	0.589961	1.23698	2.51919	0.833661	1.73523	1.15156	1.33145	0.916449	2.41354	0.369739	1.20809	0.134033	0.874123	1.64777	-1.78077	-0.985094
breast		EX2422	0.395802	1.27371	1.08641	3.03251	4.29164	0.953512	2.77753	3.34606	-1.53373	2.74238	0.793113	-1.70512	0.638068	2.95309	1.68807	3.17734	0.741027	-0.404331	1.18254	-0.729832	0.037045
liver		EX2558	NA	NA	NA	NA	NA	NA	NA	NA	NA	NA	NA	NA	NA	NA	NA	NA	NA	NA	NA	NA	NA
head&neck		EX3196	0.0224676	1.68269	1.97372	-0.324632	-0.696167	-0.188242	-0.339598	0.136747	0.447819	0.302997	-0.161774	-0.898706	0.0934891	0.0421429	0.71193	0.243834	-0.152474	-0.0313255	-0.541527	-1.02888	-0.0933743
breast		EX3286	0.196103	0.594794	1.7908	3.43471	1.3614	-0.09342	2.3246	1.53045	-0.899676	-0.563969	-0.0322476	-0.655292	-0.0260854	1.50305	0.698787	1.82487	0.117006	-0.018775	-0.158725	0.0018487	0.124706
lung		EX4024	0.646145	-1.43611	-0.237549	3.45057	3.26492	1.85926	2.71867	2.05419	-2.44885	0.870979	0.31459	-2.3077	1.11158	1.56677	0.847532	2.13194	0.180888	-0.0678682	0.589193	0.646832	1.23421
lung		EX4426	-0.214794	-0.885017	0.682246	1.28728	1.16296	-0.0988279	1.25962	1.13309	-1.20815	-1.07152	-0.254805	-0.78319	-0.16542	0.468953	0.0132536	0.588707	-0.367644	0.028511	0.186316	0.479266	0.537332
head&neck		EX0730	NA	NA	NA	NA	NA	NA	NA	NA	NA	NA	NA	NA	NA	NA	NA	NA	NA	NA	NA	NA	NA
lung metastasis		EX1074	0.844349	-5.50082	-1.50181	3.67978	4.24725	3.77231	3.35308	4.23434	0.287594	5.08149	0.571792	-3.40197	2.07645	2.82653	1.00498	3.60466	0.976564	0.755843	0.83846	0.597229	0.540672
pancreas		EX1134	-0.149898	-0.21063	-1.06714	1.14965	0.205842	-2.21891	1.00597	1.18426	0.0244314	0.315625	0.0722761	0.49157	1.04188	0.96613	-0.13979	0.498968	0.414134	-0.237262	0.0266604	-0.161258	0.195491
head&neck		EX1222	0.31901	2.72666	2.17013	1.76147	0.729661	0.252038	1.96712	1.87104	0.0122996	1.09974	0.722972	-1.22971	1.27919	2.00318	1.1945	1.50184	-0.466934	0.155973	0.679688	1.36494	0.832773
liver		EX1282	0.399357	-1.65637	-0.354976	0.939329	0.980144	-0.535472	1.539	2.43081	-0.930785	2.78975	0.410991	-1.09229	0.028439	0.0986523	-0.617023	0.469933	-0.664082	-0.26588	0.902899	-0.250075	-0.224095
breast		EX1882	0.738992	0.448322	0.270935	3.14004	4.40947	4.35554	5.72746	5.82164	-1.82876	2.11191	0.764723	-2.41423	0.873961	2.81009	2.18711	5.69975	0.209169	0.0818415	0.802898	0.194139	0.253939
lung		EX2078	-0.212794	-1.83173	-1.56331	-1.39445	-1.30879	-0.192359	-1.06741	-1.2072	-1.38606	0.0246544	-0.17027	-0.23455	-0.182615	-0.9671	-1.17571	-1.3806	0.179042	-0.310363	-0.847868	-0.489226	-0.57079
breast		EX2390	NA	NA	NA	NA	NA	NA	NA	NA	NA	NA	NA	NA	NA	NA	NA	NA	NA	NA	NA	NA	NA
lung		EX2714	-0.330153	-2.03228	-2.3977	0.707245	1.65073	0.395761	0.833367	0.797415	-2.53159	-0.138899	-0.334872	-1.29127	0.148623	0.51638	-0.288885	0.37176	0.461747	0.336707	0.441181	-0.253515	1.11299
lung		EX2860	-0.024805	-1.57931	-1.37662	3.04153	2.25884	-0.174725	1.53618	1.18262	-2.78443	0.622603	0.399973	-0.876739	0.0639329	0.593842	-0.205459	1.9255	-0.0812502	0.261387	-2.9041	-0.407787	0.858791
lung metastasis		EX2946	0.334421	-3.39519	-0.806787	2.09358	3.53446	-0.134042	2.17976	2.99229	-1.32215	1.00289	0.469447	-1.01615	0.752013	1.86822	0.46721	2.00448	0.728777	-0.182156	0.536423	0.596067	0.102964
liver		EX2998	NA	NA	NA	NA	NA	NA	NA	NA	NA	NA	NA	NA	NA	NA	NA	NA	NA	NA	NA	NA	NA
lung metastasis		EX3336	-0.125535	1.06166	0.857965	3.75911	3.66689	0.99493	3.00057	3.53668	-1.36397	1.24291	0.160599	-1.55351	1.16	2.42653	1.07873	3.076	0.371159	0.0666477	0.0941434	-0.163404	0.291332
stomach		EX3844	0.0089206	-0.02951	-0.373073	0.556901	0.138929	1.11773	0.111555	0.413946	-1.04317	-0.0048151	0.199023	0.148297	0.922434	1.07118	0.268179	0.881478	-0.152395	0.028076	0.744317	-0.0853203	0.665016
uterus		EX3856	-0.774459	1.15387	0.0964236	5.89375	7.75252	3.95478	4.90669	6.38875	-0.556773	3.84417	1.30035	-0.779184	2.28346	4.75006	2.88673	5.26774	2.01265	0.03512	2.37618	-0.152824	0.399776
liver metastasis		EX4468	-0.174033	-1.84605	-0.808144	3.23135	4.07563	-0.286561	4.0119	3.62431	-2.4939	-0.463531	0.463137	1.59695	1.80736	3.02769	1.44796	3.17953	0.714207	-0.048702	-0.312281	0.716367	0.731649
colon		EX0054	-0.775813	1.65949	0.332783	-0.519947	-0.915718	-1.74707	-0.754758	-0.565019	1.53776	0.508615	-0.190644	0.335209	-1.14695	-0.855869	-0.623956	-0.320776	0.139676	-0.663887	-0.0395279	-0.242199	-0.49242
lung		EX0254	0.0685702	-4.32345	-2.73968	-1.97767	-0.578233	-0.466328	-2.00308	-1.3757	-2.86597	0.513043	0.528572	-0.783331	0.683402	-1.46263	-0.229863	-0.276062	0.87231	-0.113553	0.0095397	-0.294497	-0.25945
lung metastasis		EX0624	-0.383049	0.531773	1.20066	5.52715	6.27874	4.27219	5.18223	5.22623	-1.00752	2.47339	1.12398	-1.28581	1.58378	4.69877	1.43257	5.69507	-0.0210886	0.650233	0.865504	-0.956213	0.0215073
lung		EX0858	-0.110389	-1.90357	0.134338	0.895179	1.06779	-0.715613	1.04111	0.830757	-1.67344	-1.03208	0.195252	-0.547154	0.362601	0.341245	-0.134964	0.775229	0.253327	0.227464	0.220779	-1.78966	1.75544
head&neck		EX0866	-0.231297	3.16511	1.55695	2.14988	1.77771	1.38058	2.01748	3.01469	0.502903	3.93725	0.87564	-1.74444	0.970951	2.78933	1.47149	2.37808	-0.0284338	0.828858	1.07945	0.569007	1.3361
lung		EX0944	0.530203	-0.208407	-0.15196	3.26652	2.83789	0.795252	2.78292	2.92868	-3.10112	1.38597	0.227039	-1.86984	1.71446	2.83842	1.19597	3.80415	0.743934	0.232464	0.219204	-0.0395646	0.0987663
thymus		EX1128	NA	NA	NA	NA	NA	NA	NA	NA	NA	NA	NA	NA	NA	NA	NA	NA	NA	NA	NA	NA	NA
breast		EX1428	NA	NA	NA	NA	NA	NA	NA	NA	NA	NA	NA	NA	NA	NA	NA	NA	NA	NA	NA	NA	NA
head&neck		EX2240	0.157506	2.20577	1.88553	1.0067	1.27191	1.08301	1.89131	2.11397	2.90702	1.90049	0.864923	-1.57429	0.559489	1.49847	1.135	2.29313	0.0771002	0.0731153	1.30698	-0.842192	0.683329
colon		EX2320	-0.27845	1.52801	-0.254807	1.30679	1.04352	0.809392	0.375865	1.66726	0.122914	2.32557	-0.239484	0.155159	0.292682	-0.534706	1.27509	0.0163012	0.458551	-0.502577	-0.324456	0.0180226	0.489997
liver		EX2404	1.02646	-0.339123	-2.2258	-2.62226	-3.75246	-0.15646	-2.79167	-2.7787	0.084198	1.43401	0.340852	2.07857	-1.92203	-2.49531	-3.3299	-3.43969	-0.344103	0.604042	-0.254306	1.10807	-0.419145
stomach		EX2444	-0.330644	3.08833	0.642558	5.18716	1.35138	1.03247	3.36348	2.95858	1.78489	1.36062	0.974571	-0.163748	1.96724	2.73589	1.88948	3.97762	1.75453	0.327965	1.52013	-0.103304	1.58301
head&neck		EX2584	0.432184	0.296541	0.0106153	0.0743837	0.870946	0.245569	1.05647	0.854276	-0.0123167	0.949678	0.35953	-0.193226	0.892991	0.73843	1.0295	1.00368	-0.0731831	-0.03741	0.210601	-0.95608	0.320554
ovary		EX3090	NA	NA	NA	NA	NA	NA	NA	NA	NA	NA	NA	NA	NA	NA	NA	NA	NA	NA	NA	NA	NA
sarcoma		EX3206	-0.188543	-1.1445	3.06599	4.8296	4.31714	-0.27348	5.94568	4.76228	-2.80343	0.326821	0.569816	1.453	1.93536	3.27851	2.17045	5.61141	0.13069	-0.427201	0.648882	0.41469	2.12107
lung		EX3492	0.139593	-1.69751	-1.11188	0.850695	0.0917374	0.328038	0.759391	0.0495603	-1.79151	0.149497	0.136328	0.243479	0.329661	1.30475	-0.449754	1.19501	0.590378	0.344531	0.341506	-0.382867	0.997804
stomach		EX4010	0.179749	-1.4457	-2.21004	1.683	1.8912	1.06496	1.67427	1.80306	1.11463	2.64035	1.28445	-1.76293	2.2088	2.36405	1.67271	1.94595	1.17201	1.30568	1.79536	0.0679764	0.381493
breast		EX4516	0.0018844	1.01501	3.77776	3.67003	4.56688	0.537231	5.89465	4.65042	-1.83308	-0.12416	0.53613	-0.972693	0.553873	2.50574	1.87223	3.29893	0.605163	-0.128773	0.924532	0.60038	0.226749
GIST		EX0264	0.834135	0.761439	0.881163	1.2295	2.81269	-0.520609	2.71563	2.85192	-2.23649	2.34969	0.0510359	1.54771	0.519679	2.19878	1.24412	4.52622	0.668623	0.228019	-0.181839	-0.671031	0.472784
breast		EX0560	0.475063	-0.562676	0.893702	2.87122	1.8281	0.485565	2.67269	3.1054	0.0547084	-0.694767	-0.0818042	-1.16185	0.590321	1.68901	0.800533	1.35071	-0.293713	0.0511886	0.315589	0.0566957	0.445947
colon		EX0648	-0.566497	1.48864	-0.456303	0.970977	-0.540648	-0.606087	-0.190419	-0.192945	0.80263	0.413693	-0.160424	-1.41458	-0.306113	-1.31429	-0.278224	-0.219191	0.724267	-0.526468	1.10208	-0.391714	-0.598273
head&neck		EX0794	NA	NA	NA	NA	NA	NA	NA	NA	NA	NA	NA	NA	NA	NA	NA	NA	NA	NA	NA	NA	NA
lung		EX1386	0.0652628	-1.70434	-0.0743532	1.06783	2.15139	-0.842354	3.22705	2.39407	-0.989778	-0.859579	0.138245	-0.0890865	0.668211	1.31359	0.210379	1.91477	0.550695	-0.0576038	0.821941	0.399336	0.0375409
brain		EX1604	NA	NA	NA	NA	NA	NA	NA	NA	NA	NA	NA	NA	NA	NA	NA	NA	NA	NA	NA	NA	NA
pancreas		EX1688	NA	NA	NA	NA	NA	NA	NA	NA	NA	NA	NA	NA	NA	NA	NA	NA	NA	NA	NA	NA	NA
lung		EX1800	0.0488444	-2.59538	0.342548	2.8882	2.67327	-0.220065	1.39868	1.14957	-2.8264	0.60789	1.429	-0.820893	-0.126289	0.870957	0.931221	1.28473	0.0066919	0.092433	-0.0194969	0.689626	0.518294
colon		EX2526	-0.476804	-0.564022	-1.06383	0.697189	0.371881	-0.983167	-0.134711	0.622432	0.500529	-1.76847	0.504604	-0.565762	0.477111	0.670632	1.2791	1.21252	-0.0198002	-0.189649	-0.129468	0.0886945	-0.502634
head&neck		EX2620	-0.180177	1.40967	-0.158302	0.146989	-0.213832	1.07313	1.09802	1.29783	0.45234	2.51578	0.189123	-1.07448	0.620578	0.851733	0.331282	0.881824	0.154999	0.0415888	1.09465	0.654539	0.144405
breast		EX2676	NA	NA	NA	NA	NA	NA	NA	NA	NA	NA	NA	NA	NA	NA	NA	NA	NA	NA	NA	NA	NA
breast		EX2846	0.355987	1.70052	1.12159	3.81506	4.88248	1.0894	5.20972	4.64221	-2.80768	1.90392	0.774246	-2.12854	0.292958	2.87333	1.77228	4.06294	0.647409	-0.0335104	0.229481	-0.323604	0.276854
ovary		EX2890	0.297603	-1.62224	-0.27859	4.39878	4.57875	0.767362	2.30868	3.21058	2.10555	3.35061	-0.37002	-3.45271	0.69552	2.74528	1.87079	3.35018	0.410887	1.00406	0.373169	0.282315	0.720203
liver metastasis		EX3212	-1.1404	-2.24348	-1.56344	5.33571	4.98394	-0.0531186	5.19903	5.06201	-1.67738	3.66864	1.25835	-4.49911	0.917974	3.80151	4.22343	6.62485	0.912352	0.397495	1.53242	-0.676898	0.202761
head&neck		EX4130	0.0804654	3.04166	2.42093	3.42721	3.56789	3.38984	3.59389	4.42629	0.418212	1.27165	0.832535	-1.58825	2.66257	3.49091	2.18727	3.8082	-0.391289	0.388796	0.60531	-0.122877	0.861081
liver metastasis		EX0006	-1.05182	-1.64314	-0.825823	5.06717	4.57617	0.0607786	4.4445	2.13019	-2.2281	3.49709	1.00269	-3.75511	1.56693	3.4329	1.48606	4.78541	0.0514317	0.080094	0.336414	-1.53475	-0.845333
others		EX0078	0.271993	0.457167	0.277032	-1.39247	1.2217	-0.221988	-0.202667	-0.75618	0.0407932	0.0909533	-0.152246	0.0338754	-0.382386	0.32077	-0.400687	0.382674	0.0283856	0.0156555	-0.536086	0.073297	-0.0219149
kidney		EX0266	0.0261106	1.8187	-0.0683107	2.46015	4.08394	0.173364	0.660128	2.16407	-3.11038	1.91369	0.770207	-2.32938	-0.446409	0.881735	0.782782	-0.668659	-0.464571	0.537412	0.227903	0.0951285	0.703406
uterus		EX0714	-0.17528	0.343058	-0.0484238	1.18957	2.11734	1.00309	1.10176	2.3348	-0.668022	1.61937	0.181089	-1.26203	1.08901	1.40453	0.805873	1.86843	0.0351534	0.0820903	0.589149	-0.545696	0.338455
breast		EX1106	-0.189854	3.70139	1.98931	5.12503	5.81628	0.723126	4.86494	4.82987	-1.12451	4.64284	1.13562	-3.16633	0.465795	4.57153	3.58295	6.92913	-0.576435	-0.138547	0.487367	-0.228101	0.606659
liver		EX1240	0.0457721	0.45571	0.00947427	-0.422224	-0.359556	-0.41927	0.597197	-0.590355	0.256172	3.08617	0.493931	-0.919853	-0.906965	-1.12793	0.735335	3.68645	-1.1372	-0.125001	0.741019	0.245268	-0.241249
other metasitasis		EX1340	0.218079	-0.449733	0.892093	5.29839	4.20875	0.105282	3.61333	4.38076	-1.99133	-0.131064	0.661578	-1.81867	1.43312	3.28326	3.2475	3.00079	0.273743	0.0293084	0.26787	0.741322	0.355547
lung		EX1626	0.0623084	-2.79603	0.368707	2.79665	2.80713	0.239224	1.68531	1.65554	-1.55787	-0.748665	-0.0726194	0.438951	0.38444	1.1267	0.759501	2.30247	0.769736	-0.262808	0.0940703	-0.431764	0.103011
GIST		EX2190	1.01722	-0.271642	-2.02478	0.783402	0.009696	0.0557838	-0.730717	0.459959	-0.427965	2.20246	0.251256	1.50661	0.52146	-0.999703	0.143559	0.544755	0.539647	-1.33201	0.360396	-0.733241	1.12709
others		EX2358	NA	NA	NA	NA	NA	NA	NA	NA	NA	NA	NA	NA	NA	NA	NA	NA	NA	NA	NA	NA	NA
breast		EX2430	0.448802	0.761132	1.07844	4.17115	5.03663	1.82061	4.80519	5.72956	-3.00725	3.22882	0.190495	-2.57408	1.91437	2.80743	3.67417	4.661	0.347742	-0.337691	1.21504	-0.451935	1.02976
brain		EX2636	-0.522999	1.21864	0.984613	-2.24609	-0.289797	0.320149	-0.0910697	-0.0760898	2.1383	-0.12313	0.25702	1.52315	-0.210178	-0.035646	0.470802	0.360232	-0.434673	0.0423031	0.29966	0.567921	-0.0170569
kidney		EX2688	-0.32547	2.51134	2.68203	4.27711	4.01804	0.0012598	2.11769	4.51914	0.202327	3.87943	0.26081	0.371938	1.41247	2.56849	3.21588	1.92171	-0.279976	0.102104	-0.407258	-0.10073	0.425725
stomach		EX3278	0.631436	5.81576	1.33057	4.64573	1.66734	1.97913	3.41208	4.14325	1.0969	-0.242495	1.90702	0.0814486	3.10253	4.02021	3.37995	5.03596	-0.0407296	0.932691	1.78391	0.822183	1.27026
thymus		EX3724	NA	NA	NA	NA	NA	NA	NA	NA	NA	NA	NA	NA	NA	NA	NA	NA	NA	NA	NA	NA	NA
stomach		EX3768	-0.194829	1.07701	0.275077	4.88238	1.72069	-0.029435	2.99552	2.91873	0.0354632	0.967607	0.554658	1.60751	1.60402	3.60953	1.98765	4.55811	0.0713458	0.147082	1.13357	0.642876	0.772726
lung		EX4006	-0.197622	-2.3026	-0.317513	3.21026	3.50258	-0.269127	2.59242	2.65847	-3.32614	1.90988	-0.35572	-0.776532	1.19985	1.73118	0.567204	2.65061	0.507537	0.536169	0.917391	-0.748271	1.23494
lung		EX4094	0.0111637	-2.54398	-0.67654	3.04052	0.0301964	-0.35918	2.05362	1.56144	-1.61128	1.80622	0.577978	-0.138009	0.693501	0.540987	0.0559578	0.740785	0.34984	0.162257	-0.383225	-0.933713	-0.210333
sarcoma		EX0104	1.04819	-0.411387	0.259515	5.10071	5.00607	2.92426	5.72194	4.32423	1.04286	8.17106	0.275601	-3.5399	1.86342	3.85682	2.79697	4.61926	1.3179	0.448433	0.492416	-0.10131	0.119327
breast		EX0590	NA	NA	NA	NA	NA	NA	NA	NA	NA	NA	NA	NA	NA	NA	NA	NA	NA	NA	NA	NA	NA
lung		EX0676	-0.181786	-1.68949	-0.00736716	1.76023	3.45839	-0.185339	2.04034	1.38577	-2.21773	0.961913	0.341104	-1.02019	-0.365853	0.68566	-0.729388	1.94814	0.36946	-0.0952253	-0.491343	0.405961	1.02879
breast		EX0764	0.229632	0.849946	0.700094	3.24324	1.97972	0.950142	2.76895	2.41368	-1.81921	-0.805665	0.0488452	-2.02083	0.872488	1.92061	1.25786	3.3772	0.730854	-0.593952	0.373675	0.536981	0.328687
lung		EX1030	NA	NA	NA	NA	NA	NA	NA	NA	NA	NA	NA	NA	NA	NA	NA	NA	NA	NA	NA	NA	NA
breast		EX1056	NA	NA	NA	NA	NA	NA	NA	NA	NA	NA	NA	NA	NA	NA	NA	NA	NA	NA	NA	NA	NA
lung		EX1230	-0.194494	-1.57526	-0.969918	2.74986	2.51786	1.12004	0.895512	2.31869	-2.06915	0.63018	0.0175942	-1.98985	0.860445	0.629847	0.417404	2.06188	0.65483	0.130529	-0.114614	0.491871	0.701641
stomach		EX1272	0.457694	1.37228	0.318244	1.1024	0.167803	2.07182	1.87316	2.594	0.636624	1.68312	0.212313	1.45211	0.377066	0.892298	1.48035	1.12172	-0.0434561	-0.0864075	0.949381	-0.0354976	1.28978
other metasitasis		EX1422	1.05396	0.108358	0.375854	1.44193	3.25398	4.66643	4.59642	3.93279	0.0711833	4.1984	0.668786	-3.87927	2.56461	4.15513	3.22256	4.40243	1.01871	1.0009	2.52188	0.571654	1.46858
sarcoma		EX1542	0.130466	2.60753	-0.324956	4.95726	6.85622	5.57727	6.25421	5.99239	-0.995197	4.1201	0.814376	-3.76359	2.83966	4.3606	1.30495	5.57329	0.0971565	0.84152	2.19171	-0.0740284	0.859622
stomach		EX1646	-0.0213337	0.417661	-1.15512	1.80174	1.26565	0.800832	0.929439	1.62095	0.774443	0.174324	0.471526	0.547913	2.08508	1.26959	-0.0872811	0.516777	-0.532156	0.289827	0.654053	-0.0257812	1.09782
head&neck		EX1702	-0.154179	0.937488	1.42314	0.658068	0.608808	0.682543	1.25019	1.54247	0.27315	3.48139	0.165593	-0.886119	0.870935	1.17519	1.35133	1.51481	0.0135913	0.41896	0.157202	0.08533	0.716285
stomach		EX1736	0.233288	-0.129464	-1.23525	2.63457	2.55747	2.23194	2.04571	2.92006	0.765328	1.07258	-0.0391177	1.40281	1.40128	2.78337	0.707729	2.20897	0.254392	0.159174	0.950578	-0.824343	0.169332
lung		EX2158	0.287784	-2.3678	0.0487098	3.52897	2.24355	-0.495027	1.51421	1.64549	-3.24984	1.38026	-0.0799236	-1.88091	0.493281	1.79114	0.528341	1.63078	1.41857	0.441004	-0.0897422	0.0875668	0.727311
lung		EX2764	-0.169682	2.76307	-0.841454	3.07209	3.37359	0.990317	2.58034	2.5736	-0.128275	2.32744	-0.162661	-1.98168	0.353035	2.69978	0.559389	2.12277	0.448431	0.909335	-0.0022196	-1.00142	0.698073
lung		EX2804	-0.28091	-0.53476	-1.27072	0.627971	0.782003	1.32297	0.77401	0.93663	-1.81536	1.16939	-0.0003806	-0.32926	0.732688	0.766649	0.0911244	1.10685	0.42362	-0.0241726	-0.0061832	0.452203	-0.0278006
lung		EX2882	0.0060033	1.22337	0.823029	1.81659	3.28766	0.507983	1.44496	1.89467	-0.712341	0.0394325	0.0404053	0.021492	0.463603	1.50927	0.0692954	1.62655	-0.0797734	-0.043884	0.098465	-0.615796	0.374107
colon		EX4076	-0.133427	0.886757	0.465129	-0.271145	-0.43313	0.426711	-0.0632925	-0.0662456	-0.0612393	0.472854	-0.293232	-1.19566	-0.39625	-0.882041	0.0565037	-0.214408	0.479008	-0.386085	-0.24932	-0.202426	-0.141791
lung		EX4176	0.445076	-2.05254	-0.24051	3.58288	1.45171	-0.0358797	1.45163	1.15752	-2.3408	0.452471	-0.312527	-0.365503	-0.0923905	1.3863	0.113479	1.93311	0.232427	0.253068	0.155289	0.0112066	0.386359
breast		EX0238	0.331772	-0.804026	0.204478	4.80687	3.439	0.179943	3.19295	3.25164	-1.49593	-1.27545	-0.250909	-2.60249	1.20816	2.47237	0.895701	2.6027	1.21023	0.243196	1.01992	0.693297	0.488172
breast		EX1746	0.354186	-0.741398	0.699168	2.88838	3.71914	1.2282	3.25007	4.08484	-2.98445	4.11611	0.465056	-1.10709	0.520074	2.02119	1.24719	2.98746	0.123545	-0.175211	0.109934	0.0461206	0.534786
breast		EX1818	-0.163734	1.76565	1.67365	5.27088	3.02161	2.57915	4.75346	4.30169	-0.0083618	0.507716	0.343578	-2.01567	0.993422	2.37686	2.57281	2.78097	0.187043	0.506019	-0.587568	-0.459325	0.745197
lung		EX2246	0.248959	-4.18479	-1.54471	2.47263	2.34475	-0.585158	1.6426	1.57987	-1.96206	0.158351	-0.0290527	-0.161292	0.885355	0.443778	1.84336	1.56128	0.602037	-0.097494	-0.0238224	-1.07001	0.283194
lung		EX2900	-0.318941	-4.25514	-1.18068	0.650269	-0.616228	-0.0193434	-0.6248	-0.731806	-1.7389	1.4351	0.575391	-0.904129	-0.305936	-0.130283	-0.509861	0.326246	0.0349145	-0.274864	0.184121	-0.564699	-0.0163155
head&neck		EX3388	NA	NA	NA	NA	NA	NA	NA	NA	NA	NA	NA	NA	NA	NA	NA	NA	NA	NA	NA	NA	NA
lung		EX3418	0.297529	-1.01102	0.565033	1.50484	0.764037	-0.573034	0.347587	1.49119	-2.71781	-1.15839	0.025033	-1.21639	-0.726129	0.446539	-0.266483	0.0460577	0.554212	-0.313693	0.113896	-1.23282	-0.51091
breast		EX3448	0.179003	0.446602	0.18348	3.87795	3.46313	-0.86911	3.24494	3.32767	-1.04407	-1.20898	0.142408	-1.63117	1.50537	2.26585	1.74767	2.45805	0.80458	-0.157805	-0.693822	-0.0504044	0.44469
sarcoma		EX3490	0.612848	4.94219	1.05036	7.87844	7.5681	4.89404	5.05005	7.35306	-0.872293	1.56364	1.55534	-0.132977	3.93939	4.47217	4.11208	6.80923	-0.0538063	0.715164	1.90826	-0.32677	2.0295
head&neck		EX3568	0.522636	3.86975	-0.246841	1.59886	2.37554	2.17846	2.4654	2.34936	0.209019	2.00619	0.309751	-0.810051	1.89978	2.69314	2.48016	3.00478	-0.0314732	0.392216	0.521863	1.24575	0.786309
breast		EX4126	0.37717	0.58256	1.20024	4.56222	3.96352	-0.609658	4.73463	4.63945	-0.404058	0.837149	0.434017	-1.02031	1.24455	2.90712	1.62042	4.07648	0.380503	-0.443925	0.764204	1.3732	-0.0649271
stomach		EX4502	-0.160808	3.37101	0.436003	2.98249	2.81192	1.7511	1.99556	2.12449	1.07771	0.943526	0.500406	0.856259	1.30287	2.34104	1.02262	2.52573	0.0255213	0.475913	0.524665	-0.71654	0.754634
stomach		EX4522	0.0465784	-0.812879	0.108899	0.436349	1.59222	0.152121	1.42259	1.04071	0.475026	1.95211	0.283142	-0.141692	0.335679	1.10506	0.902177	1.81643	0.161502	0.0758427	0.92401	-0.080245	0.202874
pancreas		EX0096	-0.0966639	0.872201	-0.650959	3.54789	3.21661	-1.09146	2.50788	4.66074	-1.47406	3.64868	0.416183	0.266373	1.2196	2.45041	0.315343	3.42809	0.152396	-0.0060173	0.290894	-0.29643	1.07821
colon		EX0354	-0.434263	0.311281	0.121446	-1.7239	-1.30715	-1.79201	-1.20417	-1.10963	0.541616	1.63119	-0.473653	-1.11451	-1.52703	-0.55225	-0.809181	-1.51592	0.275169	-0.302951	-0.514432	0.216085	-0.0123863
pancreas		EX0628	-0.800108	-0.0253482	-2.68185	5.04037	4.50449	2.29432	4.19205	3.22056	-2.35997	0.90815	-0.109942	-2.14682	1.97958	1.47781	0.0288048	2.87187	0.729319	-0.203347	-0.268208	0.710633	0.710843
uterus		EX1336	NA	NA	NA	NA	NA	NA	NA	NA	NA	NA	NA	NA	NA	NA	NA	NA	NA	NA	NA	NA	NA
breast		EX2046	0.047328	0.892652	2.15386	4.16106	2.75154	-0.560182	3.90471	2.28047	-2.9746	2.73377	0.681432	-1.10985	-0.3242	0.731207	2.80745	2.39051	0.128838	-0.649681	0.609519	0.0704645	0.247868
lung		EX2218	-0.184779	-2.93595	-0.0533371	1.4828	2.77624	-0.127256	2.42128	2.26372	-2.54871	-1.17113	-0.0340852	-2.56005	0.0114503	1.16573	1.03524	2.41168	0.968317	0.136836	-0.222323	-0.439875	-0.363087
breast		EX2570	0.317905	-0.238727	0.344916	1.78719	2.55765	0.183698	1.8774	2.54685	-2.04193	-0.326753	-0.122846	-2.7128	0.0890775	0.543764	0.752027	1.36253	0.677826	0.196503	0.187363	0.423687	0.0413151
lung		EX3750	0.492565	-1.33775	0.0311089	1.83829	1.96149	0.884597	0.636712	1.77203	-2.70865	1.2262	-0.340222	-0.999685	-0.191042	1.49316	0.773848	1.271	0.0742584	0.373269	0.726517	0.607708	1.13026
lung		EX3802	-0.105791	-2.06245	-2.04084	0.720795	0.917649	-0.0290733	-0.128439	0.242972	-1.70069	-1.17064	0.209979	-0.234495	1.00989	0.76727	-0.480149	0.823115	0.614187	-0.0472059	0.352033	-0.044859	0.374677
lung		EX3824	0.0711737	0.948241	0.09373	2.07334	2.53816	-0.194048	0.974197	2.0385	-0.716517	0.448615	-0.241623	-1.38787	0.236972	1.10667	0.139234	1.66601	-0.176091	-0.0968095	0.303674	0.274611	0.14413
lung		EX3850	-0.369124	-1.4371	0.840638	2.5348	2.48168	-0.255364	1.81964	3.33533	-2.1021	-0.269065	-0.139985	-0.59789	0.789969	2.01563	0.24125	3.18101	0.621808	-0.129202	0.18273	-0.386371	-0.10393
pancreas		EX4260	-0.59195	-1.72324	-2.35773	4.98997	5.00545	0.142029	2.96923	3.3332	-2.42595	1.48732	0.67178	-2.50371	2.52615	2.38442	0.652582	3.02789	1.20815	0.491167	0.581768	0.996097	2.51637
stomach		EX4296	-0.045104	-0.820596	0.0859137	0.169093	-0.854422	0.192087	-0.273666	0.222007	0.334189	0.133472	0.0761928	0.156176	-0.203388	0.177496	-0.248074	-0.245512	-0.178583	-0.208186	0.690498	-0.756347	0.265315
others		EX4464	-0.0976667	1.02184	2.34388	1.7529	1.04641	1.57434	1.2081	1.5592	-1.5774	1.48596	0.228311	-1.02071	0.0407767	0.249442	0.876064	-0.0442553	-0.166903	-0.222183	-0.335473	0.0332357	0.704933
kidney		EX0218	0.0134888	-0.922341	-0.905941	3.59504	4.0392	-0.262996	2.6365	3.6393	-2.58963	1.56998	0.649656	-4.02276	1.17974	2.60572	1.11542	2.39137	0.473805	-0.520617	2.05869	-0.28193	-0.105689
lung		EX0468	-0.0615607	-4.96127	-0.749187	1.06755	-0.926433	0.637099	0.321134	0.0948229	-0.92412	0.718897	0.265485	-3.40432	-0.0488606	0.563024	-0.0985098	1.34275	1.39659	0.279486	-0.621752	-0.26205	-0.15834
lung		EX0528	-0.3177	-0.687999	0.997549	0.729405	1.0434	0.322667	0.912839	0.427174	-1.35064	0.430971	0.386588	-1.89103	-0.330675	0.0355926	0.0320506	0.68856	0.464578	-0.0252076	0.559261	0.179116	-0.398576
head&neck		EX0834	-0.124889	2.81631	2.65468	0.57676	0.593855	-0.327303	1.24905	1.02407	0.502076	1.46602	0.626862	-1.45053	0.244933	1.06356	1.43427	0.547924	0.122727	-0.0169638	0.629581	0.402544	0.95555
sarcoma		EX0920	-0.452818	3.0521	1.80641	5.49962	4.26359	-0.357393	5.93102	5.24138	0.105726	1.60394	0.227481	-0.37997	1.69674	2.59691	2.62996	5.38933	0.0850596	0.0649066	-0.397664	0.166555	1.83933
head&neck		EX0992	-0.117872	3.05117	0.0513315	-1.26147	-0.976779	-1.79707	-1.16939	-0.746102	2.63784	1.66062	0.0985746	0.269051	-0.757225	-1.18147	-0.351315	-0.568467	-0.374426	-0.0414322	0.375339	0.854265	-0.108028
breast		EX1096	NA	NA	NA	NA	NA	NA	NA	NA	NA	NA	NA	NA	NA	NA	NA	NA	NA	NA	NA	NA	NA
GIST		EX1244	1.17735	2.3663	-0.088047	0.448524	0.851871	1.14615	-0.757985	1.40258	0.385212	1.26581	0.365674	2.0691	0.388501	-0.258766	0.32739	-0.392588	1.11415	-0.361586	0.237275	-0.913817	0.356623
breast		EX1280	0.268906	3.49101	2.62024	2.88941	2.99102	-0.25715	2.29512	1.91338	-1.26159	0.570745	0.0738773	-1.31576	0.14779	1.85942	1.85902	1.70776	-0.342861	-0.0104436	0.647655	0.724008	0.334332
head&neck		EX1524	0.551429	-0.79639	1.92369	-2.49089	-2.33241	-2.37603	-2.71373	-2.56367	-0.251992	0.471603	-0.0861178	2.23267	-1.93431	-1.32094	-3.66715	-2.94043	0.0123071	-0.0532076	-0.256641	0.212041	-0.303166
breast		EX1534	0.334258	-1.22505	0.390622	1.74158	2.18191	0.267658	2.96639	2.22851	-3.01816	2.483	0.399913	-1.77398	-0.616023	1.6137	1.1765	1.66788	0.167952	-0.0734875	-0.126791	-0.690156	-0.164967
stomach		EX2004	0.1682	0.214882	-0.382947	1.28452	1.8012	1.50273	1.60859	1.97005	0.105951	0.437507	0.494223	0.0832548	0.97924	1.28675	0.0796337	1.80035	0.0774365	0.18925	0.903197	1.03296	1.17633
pancreas		EX2452	NA	NA	NA	NA	NA	NA	NA	NA	NA	NA	NA	NA	NA	NA	NA	NA	NA	NA	NA	NA	NA
colon		EX2496	-0.615983	1.85484	1.1282	4.92703	6.83179	2.64685	4.85227	5.74092	-0.58638	2.92196	0.911013	0.545897	2.46777	5.23733	3.73571	4.95318	-0.10309	0.162041	1.87214	-0.554458	1.19511
head&neck		EX2790	-0.0628157	2.0994	0.0381355	2.09639	1.70529	2.07062	1.67629	1.86879	-0.0866222	2.85194	0.346337	-1.4768	0.860906	2.11492	0.635053	1.24269	0.552789	0.484385	0.830225	-0.606065	0.441064
skin		EX2800	0.330684	4.43595	0.85427	3.28842	2.70943	2.04404	2.65626	3.47893	1.71902	5.11157	0.535788	-0.578982	0.420304	2.5746	1.53855	2.78016	0.0792708	0.445587	0.776795	-0.493937	0.174994
skin		EX3084	0.746953	-2.335	-0.725052	-1.31722	-0.764878	0.241053	0.191864	-0.0821628	-1.45857	2.82038	0.187601	-2.94107	-0.508767	0.124519	-0.348638	-0.140759	0.836376	0.33265	0.692206	1.76647	-0.0227394
brain		EX3192	NA	NA	NA	NA	NA	NA	NA	NA	NA	NA	NA	NA	NA	NA	NA	NA	NA	NA	NA	NA	NA
colon		EX3446	-0.21736	-0.0559263	-1.18111	0.0731988	-1.8878	-0.807395	-1.54986	-0.884837	1.15851	-1.39715	-0.115068	0.671354	-1.26124	-1.56957	-0.881318	-1.21752	-0.260466	-0.338269	-0.000381	-0.45332	-0.0376158
breast		EX3534	0.765476	-2.77477	-0.0989662	4.76214	4.01479	1.90316	3.40488	5.34288	-1.21138	-0.91373	0.528096	-2.71612	2.29102	3.49325	2.05429	3.91864	0.175889	0.168425	0.675548	-0.438606	0.498456
liver metastasis		EX3550	-1.12207	-3.49501	-0.19993	4.98848	6.93426	2.49153	4.89322	3.18511	-2.48658	-0.0794162	1.85223	-2.88297	2.58064	4.52342	2.41883	4.91773	0.221517	-0.0932395	1.05727	0.821401	-1.93822
colon		EX3554	-1.11862	0.797207	0.912373	5.09785	4.92878	1.90014	4.45944	5.68832	-1.52554	2.73907	0.0203505	-1.0037	0.621251	4.24575	4.13942	4.98514	0.366666	-0.292826	0.009118	-0.115918	0.039916
breast		EX3590	NA	NA	NA	NA	NA	NA	NA	NA	NA	NA	NA	NA	NA	NA	NA	NA	NA	NA	NA	NA	NA
uterus		EX3684	NA	NA	NA	NA	NA	NA	NA	NA	NA	NA	NA	NA	NA	NA	NA	NA	NA	NA	NA	NA	NA
lung		EX4216	0.365832	-2.67511	-1.63397	5.04815	5.04621	-0.640307	5.09223	4.08579	-0.926569	2.8467	0.686798	-2.60992	1.78038	3.70039	1.80237	4.43971	1.0031	0.83725	0.73291	0.394075	0.620077
lung		EX4364	-0.217069	-1.15807	0.332065	0.544537	1.93233	0.544254	1.15151	0.812935	-0.367326	0.461029	-0.15499	-0.941215	-0.781217	1.04886	0.239636	1.45296	0.248785	-0.0395813	-0.295061	-1.93102	1.43673
breast		EX4446	-0.136953	-0.560945	0.912179	2.14999	2.23875	-0.20051	2.46804	2.97622	-1.39608	0.150119	0.119711	-0.723599	-0.339572	1.16822	1.0076	2.14207	0.217817	-0.501959	0.0242681	-0.002245	-0.14153
lung		EX4474	-0.127933	-2.52483	-0.0467148	-1.07812	0.222728	-0.868071	-0.77549	-0.859417	-1.99683	-0.55733	-0.231206	0.682793	0.234352	-1.07412	-0.130191	-0.430452	0.316896	-0.108582	0.102606	0.0573787	-0.0913763
breast		EX4498	-0.0046444	1.39009	2.12398	4.28888	3.78903	0.840822	4.17987	3.18638	-0.959858	3.8262	0.515127	-0.207228	0.304937	2.33284	2.0639	3.05998	-0.0097423	-0.167775	0.557071	0.616512	0.314829
liver		EX4564	-0.039155	-0.0402164	-0.847672	4.8762	3.20952	0.135137	2.11724	2.67881	-2.38118	2.13471	0.35736	-1.43717	0.974382	2.13117	0.812995	2.96976	0.199355	0.017455	1.02885	-0.464072	0.551945
lung		EX4568	-0.0500049	-0.421865	1.2135	4.99698	2.76559	0.470189	3.5722	3.52882	-1.8849	0.217253	-0.139943	-0.38003	0.227187	2.65803	1.25589	2.24146	0.598885	-0.121024	-0.168476	1.12393	0.280841
other metasitasis		EX4586	0.445416	0.752466	-2.08366	-0.57099	-0.175072	-0.0670307	0.0449691	-1.4039	0.261222	0.228535	0.206205	0.683413	-0.158069	-0.414115	-1.36468	-0.641254	0.0001559	0.517766	-0.0396223	-0.147826	-0.367125
breast		EX0222	-0.108999	2.73016	-0.19632	0.0847535	2.23122	0.0863323	0.0987988	1.57595	-0.392147	3.12437	0.820399	-0.65465	-0.224389	0.248544	1.07656	2.46497	0.165316	-0.375249	-0.136711	-0.832505	-0.211172
head&neck		EX0250	1.26761	0.312561	-0.84951	-0.633522	1.55894	-1.53491	1.69738	2.08861	-0.240309	6.61047	0.0139652	1.94358	0.112992	1.06893	1.52328	4.55741	0.185154	0.149779	0.440058	0.124427	0.853549
breast		EX0772	0.708642	-0.0250707	1.75701	4.98195	4.98521	1.01917	2.70408	5.24039	-2.43155	2.00944	-2.33842	-2.77516	1.44549	0.851357	2.42565	4.93709	0.252583	0.456602	0.894637	0.180253	0.462227
head&neck		EX1436	0.0113554	-2.50602	-0.969252	2.76607	3.19915	3.13263	2.46255	3.6362	-1.65579	2.55764	0.810032	-0.203137	2.03957	2.11418	2.78929	3.41282	0.138191	0.721168	1.38701	0.209045	-0.179602
head&neck		EX1662	0.803745	-2.45044	-0.585331	0.355075	1.59317	0.400063	2.06603	2.15441	-1.37978	4.81311	0.214968	-2.33195	1.28298	1.5481	2.32537	2.42652	1.57063	-0.049509	0.544259	-0.512281	0.191903
lung		EX1972	0.232142	-0.292922	0.752949	3.22759	2.99198	1.77637	1.93459	3.69623	-0.867224	0.625383	0.470084	-1.01954	0.714315	2.25201	1.56246	2.57157	0.337664	0.0659484	-0.134082	-0.758779	0.233403
breast		EX2012	-0.311139	1.29708	-0.0639205	1.57271	1.79551	2.15586	2.09089	2.67932	-0.882547	-1.38251	0.165632	-2.59979	0.975286	1.63053	1.40202	1.61129	0.297226	-0.482892	0.267051	1.21712	0.315888
head&neck		EX2030	0.334192	4.98644	1.24919	1.49185	1.49341	1.79615	1.53681	2.22446	-0.91193	1.86414	0.351801	-3.63992	1.07352	1.65836	1.12364	2.08561	-0.11365	-0.024832	1.4578	-0.443293	0.380553
other metasitasis		EX2544	0.657123	5.20224	2.80921	5.89283	6.57374	2.48398	5.49401	7.20471	1.84001	3.18929	0.641106	-0.96633	2.35901	5.05203	3.43372	5.41949	0.14588	0.760535	1.7193	0.105593	1.20298
lung		EX2762	-0.191602	0.73022	-0.607766	1.9807	1.56552	-0.0100373	1.79366	1.51647	-1.42678	0.978235	0.207903	-2.85507	0.971888	1.45962	0.693332	1.73515	0.258794	0.396314	0.7608	-0.608125	1.00318
lung		EX2982	-0.0302611	-1.30633	1.48959	1.83605	2.91906	0.106326	1.62893	1.15765	-1.67814	-0.21001	0.181275	-1.11113	0.175482	0.871475	0.710439	1.94888	0.532592	-0.0511971	0.0585775	0.486533	0.402686
breast		EX3188	0.576074	-1.01019	-0.659186	2.65451	2.83973	0.676136	3.33175	3.82642	-3.93907	1.38313	0.412083	-2.92093	0.825562	1.61309	1.3542	2.956	0.790754	0.102456	0.411598	-0.670564	-0.139339
lung		EX3480	-0.436358	-1.23557	-1.21708	2.04838	0.949256	1.39366	1.19196	1.61658	-1.17495	2.24937	0.372232	-0.786643	1.2224	0.495976	-0.0635424	2.49383	0.663613	0.534002	-0.0517202	-0.682319	-0.271455
kidney		EX3888	-0.50268	1.26038	0.599879	3.75068	3.07884	1.44674	3.04914	3.18711	-0.304405	4.31973	0.111782	0.0214547	2.19596	2.82555	3.00222	1.57153	0.307452	0.202703	-0.343585	-0.786921	0.389219
lung metastasis		EX4144	0.177419	-0.598747	-0.904795	2.14832	3.45676	2.46117	2.97616	2.05117	-2.83999	-0.684318	-0.386776	-1.40742	0.6616	2.35441	0.856528	1.28644	0.3215	-0.131341	0.414774	-0.176973	0.264804
head&neck		EX4466	-0.92357	3.06294	0.176373	0.332741	-1.4478	-0.695932	-0.132623	0.574373	2.43326	2.58592	-0.289133	-0.363654	-1.15784	-0.741636	-1.76934	-0.423426	0.43116	-0.225249	0.664615	1.22732	-0.434259
lung		EX0486	-0.35514	-0.5238	-0.0357294	1.33645	1.69388	0.0508888	1.08206	1.33584	-1.79412	0.117749	0.276668	-0.974048	-0.0205374	0.477702	-0.216236	1.83479	0.523095	0.300928	-0.384007	0.151794	0.522532
lung		EX0616	0.7115	0.606384	1.82043	3.45181	5.00296	3.06078	5.3878	4.87919	-2.2268	0.921014	0.981148	-3.48699	3.69008	4.11882	2.75185	5.71465	1.5329	0.62307	0.885147	0.0831852	0.931527
head&neck		EX0680	-0.0384913	3.39008	0.570737	0.113343	0.921639	-0.643995	1.28376	1.73687	0.701758	1.60151	0.0066873	-0.0161276	0.996231	1.2641	0.404642	0.635896	-0.130725	-0.76019	-0.356016	1.52975	0.50287
GIST		EX0786	1.1032	5.0042	-1.14396	0.284841	-2.34145	0.203308	-0.656325	0.712718	0.476759	-2.05727	0.233863	3.17423	0.235608	-0.376837	0.726111	0.599894	0.179661	-0.0811386	0.121227	0.580639	0.963063
pancreas		EX1082	NA	NA	NA	NA	NA	NA	NA	NA	NA	NA	NA	NA	NA	NA	NA	NA	NA	NA	NA	NA	NA
lung		EX1190	0.07689	-1.92409	0.226695	2.81827	2.52709	-0.213981	1.24254	2.23396	-2.26897	0.0701885	0.0578002	-0.844069	0.467286	0.862447	0.50336	1.09614	1.00291	-0.271207	-0.103867	-0.953655	0.420929
uterus		EX1748	NA	NA	NA	NA	NA	NA	NA	NA	NA	NA	NA	NA	NA	NA	NA	NA	NA	NA	NA	NA	NA
stomach		EX2054	0.38998	0.166868	-0.685505	1.48021	0.785076	2.38804	0.758529	0.847849	0.977242	1.42544	0.751519	0.808082	0.6374	0.903543	0.490837	0.813235	-0.136085	0.369281	0.725584	0.0102282	0.587598
others		EX2552	-0.280284	-0.559472	2.6661	0.932852	1.20693	1.06523	1.27976	1.46678	-2.04771	0.84444	-0.634335	-1.34709	1.31549	0.58035	1.84613	2.04158	0.911764	-0.645267	-0.431021	-0.308512	0.794318
colon		EX2634	-0.522647	1.86188	0.644462	0.634775	-0.494274	-0.682983	-0.467788	0.245109	0.83517	0.832313	0.307507	-1.02882	0.412874	0.0562133	0.139801	0.32691	1.77714	-0.615735	0.604317	0.0526936	-0.303199
head&neck		EX2992	-0.0990839	-0.159529	0.659421	2.60745	2.12847	2.52862	2.32922	2.69317	-1.62389	1.06056	-0.0425701	-1.60907	1.8325	2.55715	1.10746	1.29055	0.818428	0.202588	0.518371	0.676894	0.752174
skin		EX3582	0.766401	2.90666	0.0758323	2.92412	1.59543	3.67896	2.34178	2.01012	0.119619	0.648942	0.461388	0.978718	2.1232	2.28309	1.24962	2.5308	0.816308	0.79867	0.335977	0.341415	0.303346
GIST		EX3644	0.978625	1.67424	-0.710026	-1.39416	-2.42951	-0.0941196	-2.71774	-1.77656	0.385769	-0.682826	0.533004	2.74585	0.184452	-1.26829	-0.0864015	-0.672203	0.108585	-0.256278	0.459903	0.605331	-1.47881
stomach		EX0294	0.217713	2.9758	2.8058	1.35471	1.31767	0.477983	1.15151	1.34896	0.579972	0.935043	1.05726	-0.509604	1.35586	1.48193	0.923038	1.72264	1.0572	0.572475	1.25551	-0.295592	-0.448681
GIST		EX0308	-0.0902434	2.07415	0.0811663	1.63688	0.214035	1.20379	1.45779	2.52464	1.92208	0.374673	0.657163	2.28917	0.748661	0.248982	1.63474	1.63373	0.338771	-0.267105	0.967353	0.009023	0.744522
pancreas		EX0418	-0.0764628	-0.394469	-0.275331	3.77914	2.36625	2.73815	3.11808	2.79917	-0.769422	-0.258717	0.714924	0.0812769	1.81386	1.91148	1.5913	2.9916	0.100808	0.0179282	0.540215	-0.456377	0.104107
breast		EX1042	0.678345	-0.282576	0.636295	4.41287	2.86601	0.796036	3.5399	3.31832	-0.171343	-0.277243	0.638994	-2.00088	0.889761	2.50672	1.12387	3.06874	0.102143	0.749822	0.422783	-1.19018	0.679518
sarcoma		EX1170	0.370317	-1.86965	1.26825	3.49806	5.16596	3.3873	3.93656	3.82653	-2.58082	2.57221	1.20018	0.328629	1.61585	3.54556	2.00312	2.4878	1.17253	0.504777	1.36296	0.583475	-0.32266
liver metastasis		EX1248	-0.217583	2.71318	0.549316	1.25413	0.0137317	-0.727616	2.49524	-0.108339	1.04527	2.01174	0.161767	-0.614491	-0.957716	1.91866	0.807094	2.13355	-0.703738	0.0657773	0.288702	-0.487403	-0.323051
lung		EX1324	-0.313305	-0.346643	0.955551	4.78809	4.72046	2.99351	4.01757	3.96217	-2.77573	1.37096	0.879538	-2.36403	2.64376	3.05476	1.53061	3.38593	0.462338	0.429462	1.15203	-1.00813	0.124855
lung metastasis		EX1514	-0.187264	-3.15993	-1.43945	1.92495	1.27257	1.07523	0.697757	0.783209	-2.54903	-0.616776	-0.164981	-0.816855	0.542212	0.742323	-0.250775	1.77621	1.30577	-0.50808	1.03395	-0.539706	-0.136973
stomach		EX1598	0.144601	-0.0122448	-0.800905	-0.117536	0.0661306	0.471327	-0.899551	-0.133691	0.738902	0.436724	0.369687	0.119033	-0.0483856	-0.437352	-0.0197902	0.161573	0.264686	0.231429	0.471422	0.22637	0.343665
others		EX1600	NA	NA	NA	NA	NA	NA	NA	NA	NA	NA	NA	NA	NA	NA	NA	NA	NA	NA	NA	NA	NA
GIST		EX1984	1.26549	1.0383	0.00639965	-2.41692	-2.67045	-0.985869	-1.93648	-2.25826	-2.2989	-1.35267	0.0255576	0.688363	-1.38406	-2.51354	-1.16155	-1.83864	0.517922	-0.264926	-0.630538	-0.66582	-0.260935
breast		EX2056	NA	NA	NA	NA	NA	NA	NA	NA	NA	NA	NA	NA	NA	NA	NA	NA	NA	NA	NA	NA	NA
lung		EX2212	-0.211242	-0.331447	0.0694008	2.41844	1.60246	2.04803	2.4528	2.14172	-0.683847	2.98121	-0.196166	-0.928085	1.01589	1.52325	0.424287	2.67552	0.229135	0.836945	-0.0730719	0.814759	0.876123
stomach		EX2284	-0.0929194	0.718534	-0.404713	-0.0247012	-0.601211	-1.61941	-0.264682	0.583484	1.09721	2.00259	0.164254	1.24442	0.112556	0.851845	-0.0851808	0.648086	-0.409874	-0.0523407	0.209791	-0.688537	0.195673
stomach		EX2366	0.156982	0.396743	-0.724965	0.8092	0.84494	-0.0542735	0.198767	0.739382	0.0497064	0.389224	0.388114	1.47835	0.805713	0.492702	-0.748753	0.857838	-0.157192	0.243282	1.50811	0.078859	0.02108
breast		EX2562	0.541544	0.0962901	-0.149464	4.64557	5.75443	2.37363	3.97893	4.99255	-1.15568	0.0217848	0.402239	-1.94567	1.64681	3.45845	1.37015	3.50959	0.493889	-0.201344	0.6057	-0.550194	0.269776
breast		EX3094	NA	NA	NA	NA	NA	NA	NA	NA	NA	NA	NA	NA	NA	NA	NA	NA	NA	NA	NA	NA	NA
lung		EX3444	0.271604	-1.96637	0.614155	1.67558	0.542547	-0.236705	0.404891	0.164549	-1.35792	0.223534	-0.320776	0.173073	-0.89632	0.463804	-0.144745	0.981311	0.239124	-0.15432	0.165641	-0.203089	-0.655612
lung		EX4166	0.242494	0.391101	0.739144	4.09437	3.97734	0.502306	3.16609	3.71996	-2.02151	1.08499	0.27664	-2.50988	1.62773	2.49815	1.87367	3.75258	0.595988	0.544662	0.459996	0.124071	0.713634
others		EX4224	NA	NA	NA	NA	NA	NA	NA	NA	NA	NA	NA	NA	NA	NA	NA	NA	NA	NA	NA	NA	NA
breast		EX4488	0.407048	1.62834	0.216782	1.04276	1.62646	-0.20056	2.00832	1.86189	-2.57444	2.3738	0.281223	-2.1404	0.666011	1.77538	0.995917	1.78632	0.99506	0.433721	1.26419	1.51346	0.13738
lung		EX4558	0.263533	-0.781576	-0.0822277	0.70142	0.598907	-0.056285	0.656139	0.502281	-0.579395	-0.072094	-0.0290136	0.0983266	0.0611172	0.825928	0.163197	0.537332	0.0741167	0.0613717	0.115001	-0.380687	0.10395
breast		EX4614	0.819334	1.62277	-0.0149517	4.92203	6.6114	2.83338	4.91345	5.42573	-3.03066	5.83878	1.16157	-3.00349	2.21264	4.50138	3.26715	5.06662	0.0942874	0.480279	0.608125	-0.507465	0.434402
colon		EX1070	-0.471926	1.94816	0.335017	-1.1738	0.00063705	-2.52667	-0.955232	-0.396144	1.04373	1.6473	-0.522576	-1.55445	-0.594959	-0.893175	0.385722	-0.574948	1.23171	-0.427054	-0.357717	0.11463	-0.106336
breast		EX1104	0.106923	0.949657	1.58964	4.78031	4.64499	1.23661	2.65837	5.60435	-2.46583	2.76695	1.40005	-1.52579	1.1721	2.46734	2.26432	3.86503	0.315764	0.320574	0.594097	0.27509	0.200238
lung		EX1922	0.0096435	-2.45837	-0.062829	0.977383	0.754279	-0.0205397	0.941258	1.38455	-2.83239	0.519482	0.319589	-1.43048	1.45325	0.568617	0.61182	1.90032	0.510988	0.0242586	0.042921	0.635689	-0.408276
lung		EX1998	-0.536212	-0.41829	-0.540773	2.25742	2.02451	-0.320937	1.04194	1.42498	-1.38249	1.15472	-0.319206	-0.984261	0.0237746	0.876752	0.620538	1.95988	0.502298	0.340653	0.0042615	0.425915	0.62394
lung		EX2588	-0.328536	-2.42472	-0.740188	0.494618	0.398061	0.060304	0.177332	0.153861	-2.26369	1.49876	0.218526	-1.67241	0.0584912	-0.119608	-0.70666	-0.0824594	-0.122971	-0.429301	-0.432518	-0.485215	0.284771
liver		EX3156	-0.119258	-1.28734	-1.05334	4.31001	2.68369	-0.0942284	1.83071	2.49731	-3.23562	1.78529	0.057145	-3.38987	2.29051	2.60643	0.796051	4.10237	0.942839	-0.400165	0.475947	1.36838	0.424541
lung		EX3596	0.0628861	-2.59098	-1.1132	4.64126	3.14161	0.047158	1.30944	1.94137	-3.81555	0.202028	-0.0015315	-0.874676	0.587238	1.13574	0.964525	2.30856	0.606955	0.283524	-0.364696	0.310311	0.570814
liver metastasis		EX3730	0.791438	-1.23409	-1.09203	4.91574	4.18142	0.551975	2.87634	3.35432	-3.91558	2.95921	0.858324	-1.28212	0.365913	2.98347	1.20211	0.949459	0.54215	0.249712	1.36658	0.238011	-0.579582
lung		EX3798	-0.12735	-1.42847	-0.334001	2.65547	5.56008	5.11188	4.76409	4.44947	-0.887736	1.96498	0.468242	-2.41864	2.81586	2.5141	1.76898	4.6665	-0.332113	0.244986	1.31895	-0.043288	-0.0282006
sarcoma		EX0270	0.167481	0.369575	-0.548163	5.96476	4.84251	3.7477	1.80126	5.02322	1.28856	2.44373	1.12936	-1.22957	2.97605	3.25421	4.65832	3.0311	0.604191	-0.069706	1.27564	0.799597	0.774844
lung		EX0396	-0.901288	-1.37418	-1.02591	5.04917	7.75841	2.45665	4.95418	5.21968	-1.58807	1.7324	1.35212	-1.96638	2.83232	5.61357	2.38184	5.01611	0.217076	0.533317	1.2251	-0.559794	-0.209927
thymus		EX0588	-0.0074347	2.94965	-0.253182	1.48125	1.21259	-0.687261	0.280982	0.525228	-1.04603	2.9707	-0.654969	-4.8904	-0.676267	0.587015	-0.428346	2.03132	1.3313	0.0955027	0.515901	-0.534161	-0.348901
ovary		EX0692	-0.191862	0.3127	-0.553067	0.255083	2.35802	2.00067	2.54196	1.52798	0.757623	2.86534	1.38726	-1.2882	2.25414	1.72658	1.70542	2.79314	1.14843	-0.538702	0.760432	-2.06874	0.0513086
sarcoma		EX0804	-0.804701	0.349546	-0.565428	3.78372	2.83766	-0.359677	4.1283	4.22168	-0.0163397	5.17835	0.751137	1.05672	-0.6698	1.80824	1.90316	3.57415	0.326996	-0.253416	0.851458	-0.146906	0.780001
breast		EX0900	0.0955067	2.8828	3.38521	4.14171	4.55552	3.51406	4.411	5.24907	-0.223418	3.60848	1.50977	-3.18061	1.54744	3.68445	2.10684	3.93701	1.1872	0.0819625	1.06178	-0.680059	0.584012
breast		EX1476	0.254664	1.75561	0.134194	0.567366	-0.193024	0.496862	-0.126013	0.61211	0.205996	-1.47942	-0.358685	-1.70581	0.0207291	0.356846	0.400509	-0.603235	-0.00520323	0.0148144	0.683478	0.435839	0.138875
breast		EX1526	0.231074	1.56609	0.8687	4.51518	2.77711	0.69092	4.68311	3.89095	-1.55497	-0.571767	-0.0059214	-0.952232	1.06197	2.56875	1.08569	2.52191	0.351588	0.10031	-0.454446	0.359559	0.569763
lung		EX1758	NA	NA	NA	NA	NA	NA	NA	NA	NA	NA	NA	NA	NA	NA	NA	NA	NA	NA	NA	NA	NA
lung		EX1820	0.374613	-4.23374	-1.86345	4.25493	4.27852	0.22934	3.86936	3.22454	-2.33897	-0.388989	0.501016	-0.066554	0.343099	1.69692	0.647026	1.96886	0.651774	0.129805	0.759509	-1.32048	0.807289
lung		EX1840	-0.201869	-1.95076	-0.12433	3.76643	3.50268	1.98185	3.85641	3.86531	-2.97065	-0.305344	-0.191854	-2.65919	2.06843	1.50237	2.57521	3.80267	1.00326	0.0725413	0.140291	0.650553	0.741247
lung		EX2326	-0.23576	-0.525707	-0.50958	2.54188	1.4955	0.036794	0.795066	1.79991	-2.15919	-0.917155	0.450655	-0.941287	0.338838	1.36222	0.0737318	1.71533	1.06399	0.638901	0.499433	-0.374096	0.319044
breast		EX2332	NA	NA	NA	NA	NA	NA	NA	NA	NA	NA	NA	NA	NA	NA	NA	NA	NA	NA	NA	NA	NA
lung		EX2602	-0.114562	-1.00152	-0.431962	1.65852	1.27522	-0.356863	0.213032	1.16144	-2.12449	1.66219	0.200568	-1.60197	0.118314	0.572086	-0.185009	1.19453	0.133466	-0.173861	-0.283629	-0.937034	0.300072
stomach		EX3012	-0.160317	2.0988	0.018465	3.46675	1.62265	2.13697	1.69898	2.90469	0.304431	0.734278	1.22881	0.578346	1.70245	2.094	0.911986	2.90305	0.262879	0.499533	1.58882	-0.193792	0.4798
lung		EX3452	-0.365795	-0.972141	0.874925	2.58307	1.8261	-0.207725	1.43729	1.70448	-2.02528	0.159921	0.109942	-0.956406	0.506486	0.736496	1.43016	1.86855	0.101768	-0.0740384	-0.0356766	-0.413578	0.519362
head&neck		EX3524	-0.319894	2.14532	0.880924	-0.179115	-0.143186	0.260631	0.377951	0.861007	-0.948639	-0.564302	-0.59584	-1.30212	0.479918	0.0260635	-0.355827	1.106	0.939033	-0.506336	-0.458538	0.105543	0.161665
sarcoma		EX4164	0.813783	-1.63561	-1.03186	-1.27645	-0.266321	-0.652365	0.171147	0.142427	-3.31192	5.20866	0.596104	-0.115196	-0.267583	-0.562953	-0.108133	0.0496626	1.01892	-0.436355	0.43915	-0.0453243	0.110854
colon		EX4286	0.202883	1.10626	-0.42289	3.75839	2.87197	-0.232091	2.1127	1.87165	-0.0977879	-2.15269	0.949955	-0.130981	1.63047	1.05041	2.00541	2.38181	0.174007	-0.0538255	1.38763	-1.26846	0.600072
breast		EX4302	NA	NA	NA	NA	NA	NA	NA	NA	NA	NA	NA	NA	NA	NA	NA	NA	NA	NA	NA	NA	NA
lung		EX4442	-0.348637	-2.84309	-0.440996	0.234436	0.78225	-0.529993	-0.309822	-0.365859	-2.96573	0.537145	-0.291672	-2.18248	-0.166491	-0.947585	0.127759	0.829367	1.06527	-0.218823	-0.218621	0.926516	0.515523
stomach		EX4588	-0.135368	0.351808	-0.365163	4.30232	3.40441	2.39563	4.95172	4.58505	0.54714	-2.70805	1.13193	0.112573	2.24806	3.815	1.68973	4.29305	-0.235154	0.421331	1.81571	-0.637057	1.53134
GIST		EX4624	1.34608	1.57564	-1.7888	1.42443	-0.007628	-1.32788	-1.98334	-0.142699	-1.28227	-0.576268	-0.714576	1.76578	0.582304	0.140836	2.14898	1.09754	0.136926	0.0200765	0.0509048	1.61304	0.844649
kidney		EX1656	0.35031	-0.451261	-0.262727	3.21097	3.33846	0.339361	2.6016	4.36288	-1.0409	-1.19851	0.597584	-3.73686	1.78714	2.63696	2.10861	1.4875	-0.388454	0.046652	0.25639	0.118741	-0.564713
breast		EX1714	0.662746	1.38484	-0.284967	3.67771	3.27724	1.36185	3.38458	3.96518	-3.82127	0.0488014	0.344414	-3.27726	1.69307	3.43614	1.98214	5.29702	1.08237	0.117888	0.692571	1.45978	0.633588
breast		EX2032	0.16503	-0.462837	0.614517	0.708154	2.49248	0.029318	2.45381	1.26289	-1.6547	2.38256	0.676142	-0.627124	-1.01385	0.663607	1.46188	1.26598	-0.0316744	-0.0407477	0.572296	-0.427953	-0.183532
skin		EX2232	-0.397866	-2.23259	0.484856	3.30062	3.70015	1.31148	3.3608	3.4178	-0.698384	2.62037	0.392988	0.791906	3.07779	2.7555	2.75426	3.15954	0.746881	0.209837	0.977555	-1.0783	0.190491
lung		EX2554	-0.289985	-0.536168	0.0422898	2.40572	1.57396	-0.350454	0.686349	1.99981	-2.03639	0.593268	-0.083149	-0.846495	0.0277967	1.07929	-0.302078	1.53958	0.273701	-0.311491	0.154622	-0.806828	-0.0113182
lung		EX2796	-0.311645	-1.83963	-0.3909	0.408461	0.762451	-1.48056	-0.0578662	0.647805	-1.88677	-0.786364	-0.0218792	-0.566086	0.0092969	0.72148	-0.630036	0.0785457	-0.14467	-0.318321	-0.468375	-0.0439937	0.0956073
colon		EX2940	-0.345819	2.20204	0.842253	-0.23162	0.245138	-1.05019	0.0466213	0.247203	-0.953454	2.85986	0.465806	0.625638	-0.254598	-0.964847	0.0570693	-0.495159	0.422074	-0.334238	1.31114	-0.693733	-0.198942
brain		EX3000	NA	NA	NA	NA	NA	NA	NA	NA	NA	NA	NA	NA	NA	NA	NA	NA	NA	NA	NA	NA	NA
colon		EX3022	-0.330976	3.82535	1.94764	-1.16757	-1.4242	-1.11496	-1.20094	-0.972361	0.311406	-1.1042	-0.573501	-1.20802	-0.535921	-1.0085	0.442192	-0.461885	-0.41842	-0.558148	-0.477004	0.24845	-0.512637
stomach		EX3548	0.0034246	-0.400324	-0.535129	0.83985	0.758475	1.32821	0.790974	0.969178	0.537795	1.00655	0.437037	1.04269	0.386067	0.890973	0.0781502	0.853899	-0.0053949	0.271663	1.24159	0.100415	1.34503
GIST		EX3624	1.02763	0.0915024	-0.855095	1.86843	0.203254	1.63055	-0.069478	1.80835	-0.756398	-1.56369	0.779279	2.27483	0.965332	1.59974	1.69693	2.75048	0.482077	-0.253846	0.589992	-0.318926	0.769192
breast		EX4110	0.279929	1.57048	1.24633	2.69536	1.80789	0.0980697	1.9951	0.91714	-1.39054	0.832369	0.544014	-1.50151	0.334849	1.80345	0.78259	1.98105	0.288285	-0.608109	0.57757	1.77963	0.256222
others		EX4148	NA	NA	NA	NA	NA	NA	NA	NA	NA	NA	NA	NA	NA	NA	NA	NA	NA	NA	NA	NA	NA
skin		EX4160	0.532994	-0.495866	-0.435074	3.04884	3.10446	3.155	2.19518	4.07234	-2.88685	4.99182	0.811028	2.38808	2.08843	3.46516	2.24914	4.80611	0.854083	-0.129108	0.44526	1.66325	-0.027513
GIST		EX4226	0.889314	-0.85748	-0.339937	-0.776137	-3.09151	-0.03902	-2.15857	-1.70104	-0.554105	-0.411349	0.311305	1.00621	-1.26358	-1.4299	-1.29407	-1.47796	1.44403	-0.385471	0.577025	0.439829	0.602417
ovary		EX4360	0.291214	-0.976643	-0.826396	0.320848	-0.525073	0.240511	-1.15505	0.131929	-1.68891	3.90749	-0.408044	0.308565	-1.06	0.0111451	0.286327	0.20236	1.29819	0.0302849	-0.0117196	0.742088	-0.667796
stomach		EX0022	-0.179009	3.55583	0.247514	4.09762	1.23464	1.16619	3.58559	4.05633	1.75897	0.733549	0.521897	1.27821	1.57753	3.27437	1.5715	2.76218	-0.634449	0.060146	0.694874	0.234865	1.56396
stomach		EX0450	-0.107103	0.198543	-1.63052	1.07833	0.988671	1.55274	1.50481	1.52684	0.296754	1.19206	0.707419	0.678136	1.21673	1.75933	0.834891	2.10801	0.176536	0.463111	0.702578	-0.27517	2.03567
head&neck		EX0482	NA	NA	NA	NA	NA	NA	NA	NA	NA	NA	NA	NA	NA	NA	NA	NA	NA	NA	NA	NA	NA
colon		EX0964	-0.385907	1.03529	1.11672	2.49095	3.03701	3.00562	3.20862	2.62816	-0.179738	2.44994	0.427494	-0.290832	0.941806	2.31597	2.39314	2.41337	0.208106	-0.043191	-0.416849	0.302273	0.330559
others		EX1270	NA	NA	NA	NA	NA	NA	NA	NA	NA	NA	NA	NA	NA	NA	NA	NA	NA	NA	NA	NA	NA
lung		EX1346	0.285522	-1.35361	-0.894533	2.71491	2.16815	0.0258864	2.28796	3.12407	-3.30072	-0.607682	0.331361	-0.769522	0.56863	1.27783	0.466893	3.00523	-0.0255547	-0.037652	-0.51687	-0.606973	0.504913
stomach		EX1686	-0.402767	4.97999	3.89628	3.55903	4.99289	1.58112	4.94149	4.403	-2.22706	4.47456	-0.0840292	-2.6612	0.675871	3.81063	3.15228	5.27273	0.800335	-0.544945	0.601709	1.04943	0.555161
breast		EX1690	0.240969	-3.59483	-0.605461	2.61088	2.03679	0.719232	-1.01167	2.08142	-2.64598	2.45145	0.667878	-0.710334	0.0460081	1.52532	1.21723	2.42444	0.845647	-0.613928	0.557919	-0.0576236	0.0378589
lung		EX1978	0.142911	-1.92828	-0.00097848	0.1845	0.943601	-0.125216	0.527248	0.495104	-0.549071	-1.32463	0.363705	-1.17625	-0.126176	0.148426	-0.160387	1.33896	-0.204357	0.375128	-0.143243	-0.208643	-0.132775
lung		EX2108	0.0383015	-1.42893	0.95358	2.99234	3.12812	0.935406	3.45326	3.22959	-1.91331	-0.932028	-0.231336	-0.320187	0.570399	1.78865	0.63707	2.97772	0.586758	-0.106211	0.112611	-0.846503	0.461456
head&neck		EX2248	-0.257695	-0.0302706	0.292645	0.731157	1.03189	1.25531	0.909949	1.05329	-1.65877	-0.053174	0.281581	-0.812056	0.522908	0.726339	0.189621	1.06031	0.442174	0.106879	-0.303469	0.486221	-0.023098
head&neck		EX2268	-0.313408	1.77048	0.320719	2.77524	3.41324	1.31256	2.76363	3.94386	0.245586	0.156111	0.947676	1.06239	1.50549	3.30085	2.20644	3.03158	0.0715222	0.4779	1.76518	2.18264	0.240002
lung		EX2310	-0.36039	-0.936154	0.553411	3.36726	3.26974	1.82915	2.6115	1.88606	-1.68768	0.25301	-0.0979232	-1.02386	1.46418	2.61955	0.447686	3.26138	0.647965	0.54528	0.50553	-0.23677	0.974899
ovary		EX2564	-0.598496	-1.54606	-1.29031	0.992244	2.42032	2.5908	0.85177	1.5731	-1.71865	0.183123	-0.0643215	-2.26198	1.01459	1.05615	0.0704122	2.29356	1.44279	0.295991	0.636137	0.0019716	-0.0428271
lung metastasis		EX2994	-0.0741157	-2.4413	-0.777629	2.17304	1.17015	0.862557	0.375607	0.766108	0.339376	1.50819	0.444466	-1.20568	0.144055	1.10451	-0.223889	1.99525	0.734548	0.100838	0.222391	0.754198	0.148697
stomach		EX3108	-0.473168	0.436067	-1.53359	3.70762	3.24115	2.86536	2.80909	3.41277	-0.406714	1.19275	0.832583	0.481443	1.96124	2.55599	2.06717	2.96142	0.758775	0.475242	1.07314	-0.518937	0.248079
lung		EX3782	-0.105364	-2.14824	0.719241	2.5234	2.96669	-0.407852	1.15925	2.02341	-2.645	-0.0605221	-0.284785	-1.44027	0.459686	0.921098	0.804469	1.80881	0.986078	-0.188461	0.283289	0.152988	-0.0961628
stomach		EX3876	0.301022	-0.0050187	-0.00863075	-0.998054	-2.04716	-0.819749	-1.45434	-1.10456	2.43701	0.999885	0.360112	2.08673	-0.245135	-1.20041	-0.323299	-1.21979	0.193565	0.419901	0.406714	0.631202	-0.747228
breast		EX3936	0.116636	-0.581184	-0.2821	2.67322	2.7172	3.00924	2.28441	2.91273	-2.76086	-1.87807	1.21561	-2.93239	1.89518	3.02414	1.47851	2.10401	0.849144	0.330603	1.55235	-1.43993	0.96075
stomach		EX0076	-0.263808	0.159938	-1.36507	2.06546	1.97618	2.92571	1.39207	2.4842	-0.0993824	-0.405459	0.585311	-0.571938	1.31395	1.67378	0.199567	2.0878	-0.18236	0.177257	1.21494	0.669538	1.71667
lung		EX0444	0.0825862	-1.08271	0.642537	1.76227	2.13747	-0.0228325	1.08079	1.36202	-0.607166	-0.990717	0.316204	-1.37783	0.0104432	0.916535	0.476239	1.75071	0.0461197	0.818135	0.784392	0.192676	0.32002
lung		EX0532	-0.247068	-0.887909	-0.652787	1.98575	1.35372	-0.990954	-0.144341	0.127061	-1.88918	-0.179741	-0.135589	-1.13982	0.530438	-0.176859	-0.565871	0.768052	0.153222	-0.08288	0.227151	-0.213831	-0.18185
head&neck		EX0540	-0.744595	1.903	2.24988	-0.114007	0.274308	-1.23103	1.09761	0.710844	1.31848	-0.84566	0.427869	0.491761	0.321812	-0.112478	0.767714	0.599518	0.585808	-0.397455	-0.0184474	0.397119	0.43229
lung		EX1396	0.139532	0.890056	-0.21906	-4.85171	-4.60315	-3.1447	-3.97246	-4.81428	1.87191	-1.143	-0.608504	1.13082	-2.12264	-2.84775	-0.255998	-4.12698	-1.26963	-0.242125	-0.607491	1.30447	-0.358014
lung		EX1446	0.0267458	0.0730223	0.167796	1.71591	2.0038	0.177576	0.902817	1.38916	-0.131346	-0.10211	-0.0161266	-0.357731	0.497545	1.24394	0.605254	1.66907	0.045236	0.0355837	0.0963407	0.215443	0.896223
stomach		EX1516	0.598228	3.63028	0.392063	2.06136	1.32413	1.51892	1.47227	2.37491	1.47725	2.82295	0.932704	0.0435209	1.97984	2.26626	2.28223	2.7584	-0.479438	0.430382	0.832546	1.62005	0.63509
lung		EX1550	-0.0707587	2.82842	-0.532648	1.80855	1.86012	0.472029	2.81851	1.15792	-1.05432	3.16075	0.273282	-1.27825	0.906044	1.16979	-0.498898	1.81323	0.396485	0.172224	0.0888968	0.350806	0.687323
breast		EX1620	0.397726	-1.07484	0.279833	-0.492423	1.65827	-0.856451	1.88957	0.814209	-3.22778	4.36921	0.24487	-1.93924	0.0910425	-0.0715308	0.7438	0.271945	-0.615576	0.115807	0.357153	0.761367	-0.315327
breast		EX1666	0.401501	2.24696	1.73455	4.81743	3.37614	-0.610921	0.589722	3.9081	-2.92435	2.46676	0.583318	-0.535186	0.536323	2.60856	2.6006	4.50803	0.509017	-0.201276	-0.027286	0.828659	0.119471
lung		EX1802	-0.130159	-0.114198	1.2915	2.17671	2.00303	-0.236692	0.0412431	-0.091071	0.0988112	-0.292977	0.123845	-0.543897	-0.517901	0.591557	0.0617729	0.883284	0.247169	-0.0611114	0.493206	0.966937	0.159601
colon		EX2042	-0.770235	1.36255	-1.68527	1.56677	0.356987	0.0787795	0.402305	0.466442	0.756509	-0.074182	0.22892	-1.14748	0.297809	-0.196176	0.111051	0.20159	-0.687617	-0.194906	0.456384	-0.830659	-0.0263395
stomach		EX2322	0.155745	5.21746	1.36956	3.34957	1.0456	2.17845	2.99396	2.86281	1.41453	2.56061	0.966618	1.57651	3.12688	2.84145	2.4746	3.3754	-0.0445242	0.27546	1.80336	-0.27421	1.00022
breast		EX2392	NA	NA	NA	NA	NA	NA	NA	NA	NA	NA	NA	NA	NA	NA	NA	NA	NA	NA	NA	NA	NA
breast		EX2730	-0.352168	0.217626	0.576758	5.66825	6.44553	3.70283	7.41647	4.74518	-2.63704	4.40494	2.15128	-0.667906	1.88938	4.58143	3.55949	7.28488	1.20088	0.274238	1.1372	-0.490942	0.575091
lung		EX2736	-0.0503302	-0.587394	0.554527	2.49516	2.61382	0.134498	2.51191	1.63548	-0.0351123	0.087389	0.304712	-0.899027	0.329588	1.37762	0.509517	2.29222	0.36407	0.118956	0.357344	-0.04184	-0.052083
others		EX2896	NA	NA	NA	NA	NA	NA	NA	NA	NA	NA	NA	NA	NA	NA	NA	NA	NA	NA	NA	NA	NA
breast		EX3814	0.451788	-0.273123	0.174618	4.67361	3.93832	0.514873	2.2619	5.44693	-0.835448	0.0989084	0.339842	-1.28267	0.985894	3.25567	1.76934	3.6013	0.0608077	-0.401405	0.50889	0.484341	0.697002
ovary		EX3998	0.667209	1.74621	0.173569	1.37719	0.53617	-0.36805	-0.239091	0.866966	-0.787002	3.85688	-0.558608	-1.08174	2.37024	0.54615	-0.538978	2.82327	0.462326	-0.13435	-0.561284	0.210564	0.648671
liver metastasis		EX4418	-0.474222	-1.46532	-1.06571	2.9652	2.76842	-0.778159	3.95814	1.50673	-1.58142	6.03896	0.0625157	-1.28526	-0.227275	1.98252	0.912631	4.83296	-0.122069	-0.436171	0.33427	0.729126	-0.342164
lung		EX4506	0.131936	-0.618119	1.05307	4.13597	3.52003	-0.302805	2.35426	3.18722	-3.01579	-0.496133	-0.0583954	-0.949175	1.11472	1.76494	0.995656	2.80162	0.730653	-0.146215	0.0249725	-0.705741	0.379654
breast		EX0742	NA	NA	NA	NA	NA	NA	NA	NA	NA	NA	NA	NA	NA	NA	NA	NA	NA	NA	NA	NA	NA
lung		EX0836	NA	NA	NA	NA	NA	NA	NA	NA	NA	NA	NA	NA	NA	NA	NA	NA	NA	NA	NA	NA	NA
head&neck		EX1076	0.128019	2.6626	1.10872	0.212582	0.0752325	0.218502	0.601563	0.914756	0.403405	0.532236	-0.202404	-1.19097	0.432642	0.354844	0.513516	0.074337	-0.212354	-0.250106	-0.878623	0.242861	1.2134
skin		EX1120	0.524313	3.43662	1.74463	-1.18408	-0.253996	-0.0895199	0.616732	1.4557	-0.925916	2.66716	0.227385	-0.820407	0.00010444	0.541887	0.919672	0.961338	-0.15764	-0.07901	1.83587	0.411409	-0.0950565
lung		EX1138	-0.0714475	-1.46629	-0.116527	2.02544	2.38537	0.229994	2.10042	1.50877	-1.40452	-1.13833	0.0989285	-0.889551	0.0626264	1.44707	-0.0164977	1.18772	0.013649	-0.121271	-1.07632	-0.818186	0.0760837
breast		EX1362	0.438116	-1.72678	-0.202772	5.42362	3.57844	-0.121151	3.26143	3.73271	-0.855582	2.39936	-0.0026904	-1.19981	0.712883	2.52539	1.10881	2.45877	0.104934	0.619956	-0.0882888	-0.86909	0.171889
others		EX2280	0.713473	-0.389023	-0.89443	0.32023	2.8119	-0.738306	2.48024	2.33068	0.798263	-2.48422	0.813037	0.685543	1.1738	1.79771	1.37094	0.703373	0.659893	0.135565	-0.25795	-0.772416	0.264993
sarcoma		EX2464	NA	NA	NA	NA	NA	NA	NA	NA	NA	NA	NA	NA	NA	NA	NA	NA	NA	NA	NA	NA	NA
others		EX3486	NA	NA	NA	NA	NA	NA	NA	NA	NA	NA	NA	NA	NA	NA	NA	NA	NA	NA	NA	NA	NA
kidney		EX3678	-0.149773	2.77694	1.53497	0.489043	1.90228	0.622378	1.80601	2.31182	0.938612	3.53262	0.496251	0.483962	0.846655	0.967318	2.53239	0.264823	-0.33536	-0.212271	0.264925	-0.757591	0.0034742
GIST		EX3926	NA	NA	NA	NA	NA	NA	NA	NA	NA	NA	NA	NA	NA	NA	NA	NA	NA	NA	NA	NA	NA
head&neck		EX4038	0.71885	-3.94992	-1.9923	3.12709	2.9693	-1.59715	3.89587	3.48264	-3.20428	5.25147	0.400704	1.73237	0.0816131	2.97168	1.60775	3.49669	0.788835	-0.228239	1.31166	-0.596516	1.25802
breast		EX4124	NA	NA	NA	NA	NA	NA	NA	NA	NA	NA	NA	NA	NA	NA	NA	NA	NA	NA	NA	NA	NA
stomach		EX4478	-0.127828	-1.95314	-0.390494	-0.675045	-1.04264	0.0690457	-0.693522	-0.325158	-1.69752	-0.691964	-0.0463867	-1.10944	-0.0331293	-0.542376	-0.378675	-0.0083189	0.496759	-0.0942077	-0.176993	-0.0714627	-0.019444
others		EX4480	0.232819	-3.86068	-1.94697	1.83526	2.16606	-0.864184	0.316776	-0.41382	-4.22133	-2.27875	0.709	0.96124	2.5485	3.06915	1.33319	0.476251	1.45267	-0.345579	0.731012	0.898382	0.840892
brain		EX0982	NA	NA	NA	NA	NA	NA	NA	NA	NA	NA	NA	NA	NA	NA	NA	NA	NA	NA	NA	NA	NA
skin		EX1000	0.290852	-0.898993	0.64142	-0.939693	-0.431674	0.733115	-0.319695	-0.286511	0.515384	0.67741	-0.0352486	0.510458	0.106049	-0.27554	0.856556	-0.352144	0.0157571	0.105919	0.189254	0.554831	0.275339
liver metastasis		EX1108	-0.086451	1.35232	-1.51591	4.81934	4.79343	0.896505	3.9759	3.64216	-1.04362	6.23031	0.96752	-3.62142	-0.184813	3.43586	0.546486	3.85718	-0.299621	0.266821	0.489501	-0.911007	1.82373
lung		EX1460	0.190513	-3.3472	-1.82838	-0.159108	0.696803	0.598535	0.272139	1.68219	-3.21502	3.24331	0.345595	-3.39206	0.153292	1.62742	-0.153252	1.54946	1.48743	0.250008	-0.072792	0.41983	-0.0043121
head&neck		EX2282	-0.200622	0.903924	1.73505	-0.407547	-0.539254	-0.0480656	0.067513	0.115303	0.288116	1.2543	-0.257151	-0.344197	-0.368598	-0.710442	-0.095253	-0.549875	-0.0828943	-0.324693	-0.315172	1.44077	-0.237002
lung		EX2338	NA	NA	NA	NA	NA	NA	NA	NA	NA	NA	NA	NA	NA	NA	NA	NA	NA	NA	NA	NA	NA
lung		EX2402	-0.163118	-1.01849	0.140477	2.40982	2.44268	-0.322491	1.31922	1.06704	-2.90538	0.958327	0.134482	-2.04085	-0.156502	0.585299	0.098625	3.0471	1.3713	0.146574	-0.988972	1.03748	0.292616
liver		EX2476	0.241329	-5.06484	0.460061	3.37398	3.45546	0.572257	4.07868	2.67883	-3.50799	0.320124	0.62749	-2.73884	0.858413	1.44949	0.777635	3.69053	1.09355	0.0728197	-0.053668	0.658922	-1.17463
head&neck		EX2818	0.383634	-3.59408	-2.23278	1.6654	3.4092	0.135304	0.729029	-0.350513	-2.88259	-0.109762	0.0758639	0.238838	2.39485	2.03029	0.0722743	0.528721	1.60252	-0.189853	1.05162	-0.892089	0.131403
ovary		EX3236	0.0139732	1.3412	0.974686	2.77246	2.29441	-0.438693	1.71157	1.96254	0.321527	1.088	0.452798	-1.4895	0.728722	1.7086	0.866407	1.6815	0.572788	0.213994	0.278399	-0.0282898	0.550767
GIST		EX3664	1.22885	1.69899	-1.1551	-0.151003	-3.13282	-0.895043	-1.8336	0.0927376	0.56166	-1.62925	0.892372	3.56993	0.627132	1.01536	0.561141	1.87216	-0.287536	-0.105799	0.931296	0.912341	0.719148
brain		EX3912	NA	NA	NA	NA	NA	NA	NA	NA	NA	NA	NA	NA	NA	NA	NA	NA	NA	NA	NA	NA	NA
stomach		EX4420	-0.24341	2.03724	0.436218	2.0886	0.594569	-0.704229	1.29351	2.41861	-0.0317789	-0.3496	0.575983	0.779888	0.54792	1.05114	0.393518	1.35077	0.0623393	-0.042933	1.05658	0.714333	1.29052
lung		EX4514	-0.20725	-0.136489	0.819089	0.752264	2.32633	-0.0992844	0.0184522	0.542602	1.43825	-1.30465	-0.0290986	-0.674821	-0.0849572	-0.121882	-0.230039	0.65168	-0.0274262	-0.179381	-0.176938	0.033831	-0.148463
pancreas		EX0108	-0.114618	0.676664	0.22144	3.86022	3.15278	-0.0746716	3.61916	4.66957	-0.584631	2.03284	-0.0343056	0.547725	-1.13864	3.52782	1.45738	3.01956	-0.112404	-0.0498877	0.584902	-1.25396	1.3003
head&neck		EX0368	-0.0527316	-0.081201	0.725343	0.0873818	1.04077	1.26835	1.00666	1.18073	-0.0510044	1.82392	0.399601	0.296152	0.480922	1.32884	0.45915	0.913253	-0.101155	0.488776	0.565881	0.583045	0.166032
others		EX0674	NA	NA	NA	NA	NA	NA	NA	NA	NA	NA	NA	NA	NA	NA	NA	NA	NA	NA	NA	NA	NA
breast		EX0736	0.07975	2.62655	2.41477	2.3591	2.64839	1.94945	2.2986	2.47863	-1.49763	2.653	1.61228	-0.936411	0.0629835	1.62526	1.32929	2.18984	0.149478	-0.15709	0.783057	-0.836042	-0.0313573
others		EX0824	NA	NA	NA	NA	NA	NA	NA	NA	NA	NA	NA	NA	NA	NA	NA	NA	NA	NA	NA	NA	NA
lung		EX1214	-0.0605669	-3.08312	-1.13435	1.89528	0.301612	0.333884	1.05677	1.26867	-2.43989	1.87566	0.366534	-0.657581	0.629936	0.0112943	0.525345	1.62831	0.9703	0.0072823	0.182943	-0.461051	0.316771
lung		EX1404	-0.290946	-3.55512	-1.16903	-0.475149	-1.45184	0.336154	-1.31021	-1.80852	-2.68596	-2.3379	-0.542574	-1.88073	-1.08072	-1.5957	-0.857448	-0.0762448	0.539786	0.0394715	0.901743	-1.1779	-1.08485
lung		EX2058	-0.420425	-2.42958	-0.263925	0.530492	1.48292	1.11364	1.29525	1.2716	-1.33207	-0.157261	0.536048	-0.575626	0.32788	0.0630761	0.86016	1.11557	0.605147	0.104788	-0.129825	-0.5691	0.464393
lung		EX2502	0.0212422	-2.00577	0.376339	2.00995	2.43042	0.627258	2.10989	2.0302	-1.5317	-0.0561695	-0.152969	-0.378492	0.644729	1.39244	1.03265	2.17157	0.305932	-0.13759	0.0977358	-1.02152	0.150619
lung metastasis		EX2678	0.546451	-3.56739	-1.36356	2.20192	3.23564	0.0328025	-0.35253	1.4709	-0.997739	-0.64933	0.128674	-1.09751	0.583485	2.68565	0.479843	2.66825	0.469575	-0.322642	1.28079	-0.51073	-0.247776
breast		EX3020	1.06107	-2.36116	0.0649019	5.47525	4.87614	0.0118084	4.99283	6.2554	1.24499	1.05045	0.668299	-2.96564	2.22889	4.26658	2.78899	4.07152	0.332005	0.680234	1.26247	0.109501	0.747246
skin		EX4008	0.382262	1.66623	3.21748	-0.342067	0.338627	-0.330749	1.1674	0.767929	-1.71158	-1.40658	-0.117648	-1.25886	0.153645	0.314899	1.50499	0.3038	0.690979	-0.176756	-0.830062	0.32227	-0.0189328
uterus		EX4470	0.0612383	-0.303967	-0.361184	-0.151797	2.09106	0.340349	1.18884	1.35772	-3.33878	1.39884	-0.0543775	-0.495674	0.754309	0.752038	1.22004	0.479507	0.847882	-0.0395678	-0.28273	0.241127	0.231409
head&neck		EX0120	NA	NA	NA	NA	NA	NA	NA	NA	NA	NA	NA	NA	NA	NA	NA	NA	NA	NA	NA	NA	NA
others		EX0242	-0.155686	1.14487	1.72015	4.01761	3.5707	0.133313	4.64102	4.14836	0.910103	0.719527	0.373166	1.40967	-0.625001	2.56482	2.71174	-0.415312	-0.384215	0.0857573	0.550386	0.751833	1.9664
lung		EX0322	-0.364402	0.356439	1.46122	0.563666	0.668091	-0.408785	0.552419	0.722475	-0.632564	-0.531662	-0.202888	-0.678258	-0.309357	0.456792	0.208014	1.06833	0.0630956	-0.0268153	-0.540006	-0.325768	-0.0802751
kidney		EX0506	-0.0658474	2.05967	0.31403	2.16504	2.53739	0.291664	2.29073	2.40442	0.511787	4.9572	0.541139	0.824981	0.806295	1.05057	2.38216	0.0351716	0.14211	0.0744456	0.299361	-0.324205	0.595664
lung		EX0710	0.082491	1.49482	1.76826	3.91962	2.92493	0.65652	2.80732	2.71208	-0.340128	0.142624	0.125845	-0.321199	1.047	2.64306	0.651814	3.00282	0.201153	-0.0726527	0.396173	-0.285406	0.431676
lung metastasis		EX0966	-0.105972	-0.247955	3.10979	3.56069	3.33305	0.54038	2.84697	3.19769	-0.348562	-1.0731	0.109688	-2.92869	0.970076	2.06719	0.771135	3.22593	1.10829	-0.00737	0.696755	-0.135121	-0.0640741
brain		EX1090	NA	NA	NA	NA	NA	NA	NA	NA	NA	NA	NA	NA	NA	NA	NA	NA	NA	NA	NA	NA	NA
lung		EX1142	-0.116649	1.41175	-0.393829	2.67633	2.08934	0.157035	1.53762	1.64175	0.960377	0.613921	0.140504	-0.0096694	0.525001	1.84765	0.108437	1.36318	0.104526	0.145113	0.526791	-0.0874707	0.0721145
breast		EX1342	-0.0470743	0.0111614	0.393558	0.510439	-0.035593	-0.220433	0.33338	0.604192	-1.44881	0.883533	-0.0637961	-0.625398	0.0389938	-0.0277991	0.363835	0.153007	0.703284	-0.0273123	0.205066	0.706086	0.424184
stomach		EX1354	-0.0802402	3.51103	0.406178	1.52174	0.608101	1.39236	0.425773	1.62285	0.707109	1.99688	0.734439	1.09647	0.740312	1.76683	1.03336	1.42327	0.30384	0.503442	1.01703	1.9073	0.282519
sarcoma		EX1538	0.358696	-0.347042	-1.2265	5.74936	2.30391	4.53647	3.81359	4.93918	0.822284	1.59675	0.56494	3.60906	1.91256	3.16882	2.03574	3.5392	-0.401116	0.427893	1.315	0.7019	0.50372
thymus		EX1588	0.542619	3.12903	-1.70224	-0.100845	-1.01748	0.47914	-0.458062	-0.609488	-2.22097	3.40914	-0.345184	-1.58285	0.0720263	-0.435981	-0.773914	-0.155609	-0.0961466	0.169316	-0.156064	-0.142732	-0.599586
ovary		EX1716	NA	NA	NA	NA	NA	NA	NA	NA	NA	NA	NA	NA	NA	NA	NA	NA	NA	NA	NA	NA	NA
pancreas		EX2788	0.0701699	0.91797	-0.0784002	1.59014	1.48698	-1.66535	2.61447	0.962598	0.236679	0.414352	0.612613	1.7675	1.25549	1.63436	1.08936	3.33518	-1.09739	0.151798	0.815457	-0.644867	0.386129
breast		EX3014	0.0454902	2.40583	2.16087	1.70331	2.95658	0.168452	2.09582	0.285954	-1.36836	2.8147	0.35534	0.109901	-0.526269	1.16113	2.06833	2.28887	-0.0825638	-0.387749	0.109155	-0.487423	0.176754
lung metastasis		EX3274	NA	NA	NA	NA	NA	NA	NA	NA	NA	NA	NA	NA	NA	NA	NA	NA	NA	NA	NA	NA	NA
liver		EX3500	0.0313191	-0.895499	0.042479	3.3178	3.11854	-1.24623	3.20525	2.37509	-1.56706	2.6661	0.600639	-1.60657	-0.611525	2.24863	0.2076	2.87179	0.813889	0.0987936	0.470793	-0.39684	-0.390754
kidney		EX3546	-0.186449	1.82186	-0.352213	3.84432	5.2471	-4.5273	2.84398	3.85229	-0.945707	1.35859	1.27842	-3.67295	2.61267	4.31155	3.60691	3.68447	0.434443	0.699507	-0.709332	-1.84575	1.67937
lung		EX3552	-0.355184	-1.25266	-0.782432	4.28877	5.31109	0.500221	3.02861	2.75207	-3.69154	1.24673	0.766898	-1.25596	0.864253	1.81654	-0.151543	2.0694	1.05262	-0.175204	0.883137	-0.481128	0.245297
head&neck		EX3694	0.397496	-2.35616	-0.047298	-2.13458	-2.07693	-0.701806	-1.65356	-1.08917	0.33474	0.230178	-0.129311	0.265605	-0.759735	-1.40013	-0.582681	-1.33879	0.470686	-0.494008	-0.0129485	0.447992	-0.154092
head&neck		EX3952	0.312464	1.25886	-0.0160856	0.204467	0.354155	-0.732003	0.541662	1.06248	-0.955854	1.71485	-0.433595	-0.803207	0.272992	0.00162411	0.577691	1.06248	0.948951	0.25856	-0.342375	-0.371717	0.864273
head&neck		EX4150	0.634858	1.52118	2.12876	-0.975209	-1.40761	-2.19317	-1.24525	-1.04564	2.5008	-1.59213	-0.891234	0.835886	0.161026	-0.0496173	0.107106	-0.889335	-0.800523	-0.569412	-0.446094	-0.200234	0.213011
stomach		EX4162	-0.881929	0.942288	0.312173	0.999337	-1.1972	0.602005	-0.0711803	1.18775	0.784935	1.21318	0.0602799	0.522	0.0800982	0.574591	1.33082	0.837313	-0.339162	-0.23173	0.137733	-0.683774	1.24152
stomach		EX4186	0.276538	0.41165	0.164957	1.04558	1.06695	1.26738	1.16456	1.38379	0.722971	0.0501762	0.434561	0.72653	1.56193	0.713029	0.690197	1.6644	0.0763058	0.291716	1.11884	0.0862661	0.149
lung		EX4308	0.0157624	1.04875	-0.291772	3.85018	3.65949	0.218586	2.54402	2.59114	-1.38204	2.81519	0.871094	-0.618861	1.9187	2.78106	0.957898	3.54154	-0.393649	0.500785	0.0744734	-0.351588	0.727945
lung		EX4398	0.0003376	-1.07393	-0.152765	3.66346	4.12232	-0.225535	4.10461	3.38184	-0.958177	-0.558412	-0.209061	-0.493591	1.13354	2.76395	0.737296	2.65934	-0.438952	0.350741	0.37572	0.0295248	0.641994
skin		EX4500	0.641223	1.21422	0.540232	0.996018	1.81651	1.54402	1.94403	1.47896	0.839074	0.788936	0.0403194	-1.28213	0.452991	1.32054	1.38562	1.22811	0.695493	0.13851	0.121682	-0.335195	0.378982
lung		EX4526	0.610445	-0.629215	0.214903	5.80764	6.06341	2.70183	5.43871	4.34065	-1.76074	0.517954	0.294731	-1.93637	2.73087	3.2248	1.65887	5.11548	0.121534	0.200846	-0.124941	-1.62679	0.727054
stomach		EX0398	-0.928932	1.54031	0.532538	-0.0886784	1.87917	0.919937	2.14174	1.1684	-0.585401	0.0443803	0.447495	-0.803545	1.2147	1.95678	1.09101	2.25953	-0.0762586	0.180557	0.399104	-0.863739	0.314868
stomach		EX0618	0.0248975	3.09116	0.106154	2.40207	0.621733	1.60372	2.13424	2.35314	2.22104	1.50883	0.334485	1.01174	1.69536	2.41539	1.30562	3.19065	0.270903	0.092849	1.81421	0.812134	0.932374
lung		EX0902	-0.0886545	-0.519069	0.773959	4.73615	4.62765	0.975774	4.03709	3.36972	-1.41632	-1.34665	0.115554	-0.892269	1.28751	2.91946	1.23137	3.49513	0.30442	0.0351935	-0.0768599	0.0361338	1.11606
pancreas		EX1510	0.171962	-1.61241	-0.307562	-1.25919	-1.42916	-0.090517	-0.360038	-0.750574	0.750299	-1.23365	0.01478	0.460294	-0.306261	-0.500904	-0.145295	-0.813529	-0.144932	0.0058993	0.125	0.0500947	-0.646003
head&neck		EX1616	-0.808146	6.60047	1.16727	7.82227	6.44512	2.90616	5.14042	6.61293	1.67601	2.95875	1.40222	-1.81461	2.85186	5.64005	3.51002	4.39681	-0.643709	0.540762	1.29678	-0.391455	1.9374
kidney		EX1630	1.09642	4.8543	-1.1302	2.41924	2.79354	-1.48067	1.73983	0.401885	-0.0100795	4.28509	0.987706	-4.37658	1.4627	3.28272	1.57756	1.81851	0.174026	0.789051	0.121698	-0.859055	0.042428
breast		EX2712	0.559519	-0.298727	0.14476	5.55491	4.77661	2.14966	4.41149	4.63538	-2.71504	1.26026	0.317675	-2.87094	1.48551	3.32334	0.827288	2.91027	-0.101797	0.209203	0.99698	0.093853	-0.211261
ovary		EX2916	-0.531058	0.301906	0.412316	4.80096	4.24299	0.576887	3.4528	4.34515	-0.163998	3.04157	-0.0992698	-1.37582	0.778579	3.56105	2.3073	3.99	-0.101875	0.182163	0.523257	1.35782	0.547761
pancreas		EX3078	0.196825	0.581918	0.272244	0.635518	0.161331	-0.144818	0.291897	1.11075	-0.133407	0.296653	-0.056695	0.0938358	0.305128	0.544552	0.427698	0.358386	-0.0842752	-0.0526573	-0.309243	0.757728	0.18249
liver metastasis		EX3116	-0.368542	-1.40278	-1.0552	2.55508	2.09456	-1.0533	2.38533	3.39192	-2.09965	6.29254	0.709754	-3.71675	1.3941	1.88042	0.138855	4.48417	-0.001976	-0.0943461	0.62959	-0.0414839	-1.02796
stomach		EX3316	-0.419376	0.0636406	0.363843	0.187965	0.312396	-3.56604	-0.324647	0.0179758	-0.682217	2.01116	-0.41931	0.644253	-0.135719	-0.336977	-0.188346	-0.0160942	0.669304	-0.181066	0.503173	0.097044	-0.363288
uterus		EX3462	-0.439387	-0.399716	0.792524	1.56808	2.18756	-0.143061	1.40186	1.45681	-0.943155	0.0276404	0.400088	-0.661853	0.287233	0.447061	0.521339	0.838043	0.54519	0.0027189	0.390499	-0.0114196	-0.100214
stomach		EX3954	-0.0022507	2.74142	-0.268727	1.97493	1.93773	2.20497	2.33512	3.09108	0.261072	1.64085	0.344141	0.679294	1.32986	1.66466	1.6094	2.19095	0.866106	-0.178805	1.29224	-0.202061	-0.140952
pancreas		EX4082	0.788881	0.373697	-0.489501	1.96177	1.67991	-1.35072	-0.973367	-0.50111	-1.88932	2.68223	1.20319	-0.500706	1.0149	0.718284	1.14298	0.61356	1.20256	-0.913693	1.03021	1.53287	0.18245
stomach		EX4300	-0.315603	-2.23294	1.28563	0.54672	3.48073	-0.110424	4.07567	2.77235	-3.29463	1.03279	-0.472357	-1.32706	-0.359965	2.15629	2.13687	1.69958	0.705228	-0.76026	-0.798944	-0.727406	0.0675383
GIST		EX4310	0.949541	4.83885	-0.912297	2.81746	-0.579813	-1.45319	1.33629	2.61082	0.596196	0.114007	0.560777	1.91493	0.429109	1.55228	1.22708	2.23809	-0.464492	0.648899	0.368805	0.670466	1.06344
brain		EX4378	NA	NA	NA	NA	NA	NA	NA	NA	NA	NA	NA	NA	NA	NA	NA	NA	NA	NA	NA	NA	NA
ovary		EX4382	-0.355902	-0.855292	2.97988	-0.195102	1.68233	0.682175	1.80191	2.1678	-0.679868	3.34334	-0.362536	-0.0934953	0.35051	0.530202	0.824033	1.13063	0.406696	-0.139446	0.221872	0.516828	0.14591
lung		EX4546	0.166923	-1.46192	0.877003	4.59942	3.71629	-0.595616	4.4697	2.63196	-2.1243	0.176361	0.258251	-0.65452	1.2517	2.05978	0.815767	2.62341	1.27574	-0.052166	0.207106	2.39962	1.34545
pancreas		EX0262	0.0502396	1.19651	0.605073	1.4598	-0.54639	-0.314645	0.830127	0.766053	0.156896	0.343051	0.0036898	0.183766	0.0248446	0.359094	1.58338	0.641967	0.148322	0.0860672	0.306468	0.989565	0.508642
head&neck		EX0780	-0.315056	3.41094	2.03196	-1.16339	-1.24543	-3.04214	-1.00601	-0.488293	-0.271967	0.133506	0.335355	-0.880564	-0.932115	-0.293415	-0.0853128	-0.330931	0.22767	-0.0590583	-0.340766	0.568881	0.168449
GIST		EX1174	NA	NA	NA	NA	NA	NA	NA	NA	NA	NA	NA	NA	NA	NA	NA	NA	NA	NA	NA	NA	NA
breast		EX1194	NA	NA	NA	NA	NA	NA	NA	NA	NA	NA	NA	NA	NA	NA	NA	NA	NA	NA	NA	NA	NA
breast		EX1768	-0.0068989	-2.26009	0.491507	1.62287	-1.06965	-0.570304	1.50424	2.53001	-1.87231	2.7562	0.31788	-0.983001	0.116914	2.11192	0.917154	3.65283	0.035831	0.0353603	0.259918	-0.129692	0.0422764
others		EX2206	0.281629	1.69105	1.62468	1.61681	1.85718	-0.118353	2.09167	1.86257	-0.198315	0.165812	0.503492	0.606637	0.839373	1.39218	1.77715	2.19731	-0.222797	0.0522499	0.532163	-0.230325	0.507136
lung		EX2640	0.335761	-1.50062	0.353781	1.28084	1.34891	0.187974	1.00139	1.2974	0.201381	-1.01568	0.132618	-0.498472	-0.301315	0.845969	0.562237	1.33673	0.348503	0.140168	0.288145	-0.495792	0.235105
GIST		EX2734	1.23931	2.49428	-1.59515	-2.23117	-2.87581	-2.03225	-2.7999	-1.78609	1.09804	-2.04578	-0.327405	1.39599	-1.49518	-2.12454	-0.753519	-2.12165	-0.10889	0.40176	-0.40232	-0.299517	-0.612559
others		EX2964	0.599721	1.35177	-0.068615	-5.55465	-3.4148	-2.58229	-4.03784	-2.82104	-1.33487	-0.39992	0.618412	-1.8904	-1.29524	-3.69385	-2.9285	-5.32192	-0.571488	0.0636833	-0.340296	2.08226	-1.53406
stomach		EX3542	0.577149	2.49622	2.08285	0.619859	0.612251	0.494676	1.08475	0.939639	-0.487441	0.628898	0.876171	-1.02625	1.47839	1.75263	1.31598	1.79936	-0.0478254	0.341462	1.59415	-3.51089	0.583437
GIST		EX3958	1.16569	-1.24239	-1.75408	-1.54379	-3.73586	-0.901775	-1.03871	-3.64446	-1.04308	-3.17675	1.09141	3.46414	0.269568	-1.53856	0.197144	-1.10022	0.478694	0.26183	1.32917	0.937553	1.38708
thymus		EX4020	0.46008	0.678203	-0.154498	0.876646	0.744854	0.895397	0.709682	0.637603	-3.81311	1.79749	0.357331	-2.29886	0.692635	0.809728	0.580721	0.81605	0.474301	0.219571	0.380566	0.17331	0.0393381
breast		EX4120	0.175997	0.266694	1.13899	0.743863	1.10354	0.802021	1.75222	2.17412	0.506114	-2.87472	0.193414	-1.87986	0.0421037	1.00354	-0.188503	0.387239	-0.0611882	0.260381	0.148247	-0.270009	0.211357
pancreas		EX4330	-0.087285	-1.07924	-2.34677	-1.89649	-3.07613	-0.176125	-2.14734	-2.07799	-1.59868	-0.831618	-0.224953	-0.686481	-0.28272	-1.14055	-2.15416	-1.72323	-0.0712204	-0.109486	-0.0330653	0.848986	-0.955871
lung		EX4332	-0.268774	-2.15887	-0.317764	0.594095	2.03706	-0.038613	1.81201	1.19905	-1.93004	1.18848	0.169874	-1.5976	-0.531987	0.588469	0.234191	0.858051	0.565659	-0.134412	0.0428754	-1.25258	-0.33808
breast		EX0788	-0.176689	-0.720716	0.69997	0.21528	-0.172269	-0.506943	0.0074045	0.995642	-0.945915	0.455343	0.123468	-0.165023	-0.219253	-0.0376907	0.371001	0.33045	0.204818	-0.171949	0.14625	-0.189472	-0.163455
brain		EX1050	NA	NA	NA	NA	NA	NA	NA	NA	NA	NA	NA	NA	NA	NA	NA	NA	NA	NA	NA	NA	NA
head&neck		EX1130	NA	NA	NA	NA	NA	NA	NA	NA	NA	NA	NA	NA	NA	NA	NA	NA	NA	NA	NA	NA	NA
stomach		EX1180	-0.0330858	0.581218	0.96981	0.0361982	0.366525	1.55919	-0.260736	0.686399	-0.275469	1.67129	-0.0730019	-0.846744	0.557276	0.640724	0.0473651	0.0236764	0.288156	-0.0963146	0.394739	-0.973429	-0.671089
lung		EX1294	0.10577	-2.14028	-0.354572	2.82133	1.43371	0.14593	1.13372	1.39409	-2.89857	-0.163599	0.105205	-0.297034	-0.109688	1.27441	-0.0016904	0.831659	0.0414175	0.193448	-0.347161	0.0272883	0.218209
sarcoma		EX1388	-0.643228	1.80834	1.15219	2.83213	3.15365	0.67137	2.1352	2.59573	-1.05026	-2.07613	0.808085	2.5898	0.688239	1.97932	3.12932	3.00043	0.103166	-0.240433	0.793775	0.306534	2.45751
pancreas		EX1582	NA	NA	NA	NA	NA	NA	NA	NA	NA	NA	NA	NA	NA	NA	NA	NA	NA	NA	NA	NA	NA
lung		EX1858	0.277324	0.280317	1.39881	3.35438	2.92803	0.839681	3.22327	3.04467	-2.67803	-0.202891	0.901452	-1.41223	1.62297	2.3066	1.77003	3.30405	0.627279	0.157329	0.200037	-0.65463	0.717333
head&neck		EX1900	-0.0964132	3.81726	1.4558	2.46031	3.46053	2.29733	4.31737	3.88734	-0.103365	1.14435	1.15647	-2.42952	1.91192	3.7963	2.68233	3.51008	0.436532	0.0692494	1.58143	2.95107	1.13611
head&neck		EX2336	-0.528926	1.60287	-0.915422	3.09296	3.28356	2.14029	3.24251	3.37232	0.0866414	3.88135	0.239938	-1.87471	1.89433	2.81224	1.46981	2.43838	0.348873	0.82035	2.17231	-0.331059	1.10207
stomach		EX2590	0.317267	0.220862	-0.111381	-2.13629	-2.93729	-1.35135	-2.02186	-1.33795	-0.904492	0.639297	0.244324	0.646602	-1.02491	-2.07533	-0.289387	-1.69308	0.262142	0.132975	0.227096	-0.384389	-0.090745
lung		EX2698	0.0320625	-0.60284	0.942281	1.28146	2.20686	0.161948	1.15889	1.58185	-2.03109	0.0039454	0.0879546	-1.14023	0.279273	0.610289	0.563445	1.65031	0.403654	0.317385	-0.0967517	-0.126863	0.534373
ovary		EX2910	-0.360873	2.09549	0.961329	1.1927	2.99984	0.147381	3.13073	3.04975	-0.0723296	1.6419	-0.165932	-2.08656	0.327874	2.37158	1.40118	3.15577	-0.328543	-0.0375526	-0.076767	-0.0324468	0.846254
lung		EX3394	NA	NA	NA	NA	NA	NA	NA	NA	NA	NA	NA	NA	NA	NA	NA	NA	NA	NA	NA	NA	NA
lung		EX3628	-0.175103	-0.56426	0.801466	1.68642	3.06348	0.004091	1.02924	0.871772	-1.14673	-0.68819	0.167627	-0.65634	-0.161706	0.786144	0.582074	1.82177	0.393314	-0.156286	0.186666	0.520624	0.196536
lung		EX3886	0.632608	-2.66638	-0.621781	2.69205	1.27361	-0.419772	0.789528	1.95837	-2.90538	0.639672	-0.185681	-0.326879	0.429338	0.865464	0.911054	1.68521	0.69999	-0.028223	0.403605	0.0301241	0.331995
breast		EX4032	0.314739	-0.388447	0.798459	-0.140504	1.02486	-0.278175	0.15615	0.736911	-0.652372	0.460636	0.0130817	-0.241899	0.177785	0.39394	1.24907	0.367317	0.130287	-0.13932	0.230424	0.0953638	0.228622
stomach		EX4064	0.11598	3.42944	0.0694785	2.53602	1.14871	2.67486	2.43018	2.62668	0.774067	-0.657169	1.07693	0.904803	1.85031	2.39505	1.59162	2.58591	-0.0153518	0.514424	0.306727	0.332945	0.903897
esophagus		EX4376	0.18053	0.336832	0.530643	0.499635	1.17504	0.438168	1.52229	1.86074	0.482323	1.23134	0.0593214	-0.868048	0.659477	0.0769434	0.810923	1.11619	0.106795	-0.299022	-0.616231	0.26381	-0.0917492
stomach		EX4578	-0.0254507	-1.22125	0.0716744	0.243264	0.140612	0.317205	0.0204892	0.812415	-0.338039	0.386809	-0.0052996	0.84042	0.0595745	0.0992604	-0.35429	-0.153132	0.261761	0.0012934	0.75935	-0.200655	0.0477843
lung		EX0366	-0.0373135	-1.15437	-0.167711	0.668634	0.539897	0.655851	0.663631	0.0357567	-2.34348	-2.25442	-0.133978	-0.361088	-0.214534	0.475903	0.209541	0.919958	0.251465	0.0928679	-0.370141	0.148024	1.99787
sarcoma		EX0372	-0.643416	3.3992	2.86603	8.42507	6.14663	3.12396	1.7428	6.59259	0.477441	1.92479	0.712546	2.02741	1.04914	2.71391	4.70975	6.40676	-1.11421	0.298097	0.311342	0.0824503	1.98502
lung		EX0464	0.385585	-0.785328	0.0800629	3.51847	2.41497	0.230221	1.92641	1.35164	-2.53875	-0.740176	-0.633481	-0.284377	0.971601	1.91048	1.07077	3.57287	0.814343	-0.075471	0.503608	0.187188	0.31211
liver		EX0598	NA	NA	NA	NA	NA	NA	NA	NA	NA	NA	NA	NA	NA	NA	NA	NA	NA	NA	NA	NA	NA
head&neck		EX0606	-0.766889	3.15943	1.70303	4.93984	3.96766	1.04015	3.49619	5.0973	-2.18844	1.4426	0.933048	1.18016	1.01843	2.90061	3.70367	6.22222	-0.689311	-0.2969	-0.0090042	0.252522	2.1415
GIST		EX0732	0.920546	-0.523031	2.1115	-2.45905	-0.596202	0.228727	0.310865	-0.071781	-2.31616	1.09432	0.618819	1.32405	-0.167859	-0.17235	0.706325	-0.690804	0.649686	0.0792846	-0.0637044	0.788611	-0.390363
head&neck		EX0896	-0.763274	3.40397	2.65219	3.86403	2.88567	0.836447	1.63808	4.26734	-0.251197	2.36003	0.194507	0.863361	0.0639638	2.19254	2.99367	3.37115	-0.496673	-0.298286	-0.122823	0.179079	2.02721
ovary		EX1304	NA	NA	NA	NA	NA	NA	NA	NA	NA	NA	NA	NA	NA	NA	NA	NA	NA	NA	NA	NA	NA
uterus		EX1454	-0.115225	1.36587	1.51882	5.17258	5.83244	2.45363	4.4316	6.49349	-1.70811	2.58977	-0.192093	-1.05048	2.53548	3.02043	3.26527	4.80401	-0.715594	-0.008608	-0.150492	0.234919	1.13927
stomach		EX1708	-0.141063	1.45236	-1.22536	1.00945	1.62739	0.734268	0.982639	0.717403	0.702797	1.80001	0.341694	0.258621	0.455939	0.971148	0.552026	1.18666	0.408658	0.0396758	0.695148	0.459497	0.637159
breast		EX1806	0.399311	1.88327	1.04197	0.775828	1.0168	0.675819	0.718807	-0.0026069	0.463599	-1.09733	0.142713	-2.2131	0.703347	1.02664	0.687431	0.66811	-0.0757136	0.21967	0.16857	1.01317	0.659829
lung		EX1856	0.20169	0.532002	2.52381	6.68136	4.9549	2.10676	4.17997	4.01678	-0.0913525	-0.287317	0.575667	-2.73066	1.25384	1.98449	1.68692	3.27416	0.32441	0.140681	-0.487289	-0.619029	0.210161
stomach		EX1930	-0.0194769	1.12514	1.829	2.27733	2.65436	2.99705	1.59624	2.86988	-0.173759	-0.0898757	0.930662	0.228935	1.8442	1.59234	1.70754	2.78719	-0.149509	0.0106239	0.748757	1.93697	0.0614362
lung		EX1932	-0.0094166	-2.40639	-0.129613	3.256	2.75201	-0.201147	2.63534	2.1898	-3.62023	-0.67176	-0.416663	-1.31242	0.874108	1.85503	-0.0138026	1.65491	0.172	-0.33729	-0.772322	-0.101595	0.734459
lung		EX1948	-0.158461	-1.22974	-0.0636044	0.351412	-1.10896	-0.0886515	0.523207	-0.173663	-0.031946	-0.649844	-0.11068	0.133998	-0.0171337	-0.464632	-0.759349	-0.403491	0.482785	-0.20368	-0.165085	-0.412427	-0.136239
lung		EX2286	-0.138912	-1.59356	-0.204946	3.73861	2.82587	0.0213784	3.4472	3.98031	-3.36431	0.533752	0.3604	-1.38023	0.691579	1.75957	1.89028	3.27962	0.980217	-0.1377	0.147566	0.50609	0.994959
pancreas		EX2412	0.2922	-4.18253	-1.15229	1.25094	0.254305	0.0530885	-0.473506	-2.08399	-4.33459	0.914851	0.499219	0.566701	-0.0890184	0.790386	-2.56686	0.639794	1.80844	0.311937	0.348889	-0.60309	0.631615
lung		EX2574	0.336819	-1.0481	0.155813	2.95971	3.39327	-0.41584	2.08277	2.84451	-2.60857	0.354801	-0.041255	-0.912868	0.513742	1.30308	0.920143	2.13947	0.230904	0.851783	0.183809	1.68076	0.0557704
colon		EX2592	-0.069911	0.577828	0.603857	-0.22564	-1.32831	-1.74265	-0.881214	-0.662751	0.686255	0.54909	-0.119844	0.245948	-0.625227	-0.820928	-0.576054	-0.760308	-0.464243	-0.253533	0.160444	0.344423	-0.198535
stomach		EX2792	0.401178	2.47116	-0.47978	0.723267	-0.352213	0.817497	0.205156	0.0758285	2.89662	2.21448	0.317826	2.25711	0.214876	0.898947	0.281218	0.621347	-0.252328	0.26772	0.682609	0.750004	0.0832935
pancreas		EX3298	0.366571	-0.556415	-0.431194	-0.312205	-0.998759	-0.312692	0.877134	-0.33309	0.282391	0.111465	0.389892	1.34409	0.251174	0.523376	0.0109457	0.20336	-0.231485	0.0265325	0.31581	0.434824	0.346649
ovary		EX3420	0.247675	2.61512	0.559105	0.712389	-0.0483535	-0.244182	0.268199	0.547672	0.589719	3.54074	-0.577509	-1.126	-0.604796	-0.0329452	-0.745902	1.86131	-0.0657497	-0.415711	-0.235592	-0.008011	-0.0794186
brain		EX3468	NA	NA	NA	NA	NA	NA	NA	NA	NA	NA	NA	NA	NA	NA	NA	NA	NA	NA	NA	NA	NA
lung metastasis		EX3736	0.59447	-2.49641	-0.132921	-0.956656	1.62137	-0.0709927	-0.662541	-0.172822	-0.796807	0.348529	-0.0866299	-0.335313	1.38054	0.907769	-0.302059	2.46875	0.490198	-0.332622	0.207045	0.373887	0.02003
stomach		EX3738	-0.227648	1.98767	-0.478644	1.25497	0.830996	0.358889	0.23448	0.236942	0.291416	0.327275	0.771787	0.233231	0.828995	0.74931	0.451238	1.08753	-0.0486326	0.174652	1.34364	-0.168191	0.616178
stomach		EX4184	-0.0225572	1.38875	-0.187068	3.5215	1.78333	1.31343	3.06536	2.8236	0.87942	0.770325	0.676624	1.31493	1.45788	3.22855	0.620957	3.27712	-0.154775	0.386787	1.33294	-1.16958	0.573498
liver		EX0010	-0.506954	-2.48086	-0.947516	6.0673	3.15343	0.120625	2.98091	1.97314	-2.75627	1.50989	1.44733	-3.60663	2.18161	2.75625	1.09646	4.19918	0.0628805	0.710782	1.30554	0.0540257	1.67021
stomach		EX0172	-0.128641	1.45521	0.970516	3.31655	0.204297	1.29506	2.53594	2.68163	0.442718	0.0088449	0.451432	0.984982	1.31882	2.7434	1.79882	3.04272	0.344136	0.283275	0.920309	0.635816	2.05018
stomach		EX0316	0.213674	1.62369	-1.79873	2.71868	2.09095	1.69669	1.47538	1.31389	-0.180777	2.96111	0.684422	0.30313	1.34515	1.48776	0.869079	1.80882	0.206031	1.11018	0.375398	-0.281882	0.131829
lung		EX0348	-0.135566	-3.23092	-0.977942	1.99556	0.97071	-1.83411	1.12097	0.537528	-2.42256	1.73209	-0.0473319	-0.303542	0.229115	0.478668	-0.711471	0.8429	0.675951	0.0296364	0.0595918	-0.086948	-0.289187
lung		EX0612	NA	NA	NA	NA	NA	NA	NA	NA	NA	NA	NA	NA	NA	NA	NA	NA	NA	NA	NA	NA	NA
lung		EX0638	-0.0743666	0.774697	2.08149	1.32731	1.21431	0.939316	2.50558	1.08477	-0.207183	-0.497279	0.0613813	-0.823145	0.294417	0.970645	0.303003	1.97373	-0.278854	-0.023838	0.0595131	0.307042	0.121696
stomach		EX0726	-0.0951023	-0.274113	-0.622579	0.307559	0.507613	-0.002079	0.491267	0.224606	0.0295916	1.77048	0.211602	0.987656	0.249219	0.542638	-0.226991	0.390318	0.18652	0.226296	0.591097	-0.498937	0.159785
lung		EX0806	0.209683	-1.44374	-0.113733	1.40201	1.64586	-0.096847	0.788718	1.1927	-1.72919	0.686184	-0.216372	-1.34271	-0.298216	0.590383	-0.649302	1.32525	-0.251033	0.126945	0.267771	0.920733	0.0684991
GIST		EX0844	1.37991	-1.56799	-3.28924	0.428778	-0.227352	-0.897365	-1.00068	0.0196633	-2.61787	-1.5684	0.301155	2.5811	-0.229608	-1.32491	-0.809454	-0.509971	1.11728	0.510542	0.818202	0.298641	0.0114731
pancreas		EX0912	NA	NA	NA	NA	NA	NA	NA	NA	NA	NA	NA	NA	NA	NA	NA	NA	NA	NA	NA	NA	NA
others		EX1046	NA	NA	NA	NA	NA	NA	NA	NA	NA	NA	NA	NA	NA	NA	NA	NA	NA	NA	NA	NA	NA
lung		EX1092	0.124938	-0.437252	-0.219584	3.89332	2.46378	-0.277143	1.93982	2.53636	-2.10594	0.696436	0.0151996	-0.673497	1.03667	2.06308	0.028256	2.52753	-0.0561633	0.153882	-0.3059	0.005877	0.0439276
stomach		EX1562	0.0823974	0.438872	-0.409073	0.0779734	-0.321912	0.155931	-0.455725	0.744462	0.243283	1.04767	-0.27667	0.182867	0.0898996	0.257558	0.53953	0.573476	-0.10369	0.129687	0.029212	-0.302031	0.0563807
lung		EX1564	-0.288441	-1.15571	-0.697128	3.43124	2.64648	0.409822	2.27447	2.00503	-2.9494	-0.514322	0.0604058	-1.54255	0.20592	1.12798	0.882725	2.3478	1.02647	-0.111014	-0.854396	-0.311308	0.532031
uterus		EX1648	-0.415125	7.52673	4.68303	4.44496	4.06666	2.5714	4.88462	4.59517	-2.27717	2.54509	0.449914	-1.89104	1.24742	1.63238	4.27985	4.21609	-0.30652	-0.343251	0.251903	-0.0089804	0.751398
breast		EX1876	NA	NA	NA	NA	NA	NA	NA	NA	NA	NA	NA	NA	NA	NA	NA	NA	NA	NA	NA	NA	NA
lung		EX2176	0.175443	-1.86733	0.385726	4.67734	2.65307	-0.250329	2.1127	1.42221	-2.35223	0.240423	-0.157215	-0.329287	1.16334	2.42692	0.542732	3.17902	1.7155	0.422188	-0.803349	-0.468421	0.869492
others		EX2182	NA	NA	NA	NA	NA	NA	NA	NA	NA	NA	NA	NA	NA	NA	NA	NA	NA	NA	NA	NA	NA
breast		EX2196	0.162006	1.22258	0.196363	1.69196	1.7239	-0.0554109	3.00755	2.41425	-1.42106	2.41075	0.42171	-0.194628	0.0655327	1.08255	0.535149	1.99149	0.0606389	-0.194843	0.0611229	0.0770312	0.107732
others		EX2354	NA	NA	NA	NA	NA	NA	NA	NA	NA	NA	NA	NA	NA	NA	NA	NA	NA	NA	NA	NA	NA
lung		EX2626	-0.2279	-1.18645	-0.0163498	1.51122	1.86611	-0.275907	0.874179	2.09532	-2.3632	-1.28597	0.0403947	-1.20401	-0.0311246	1.5154	0.207825	0.802318	0.355149	0.054103	-0.201202	0.195828	0.162032
stomach		EX3040	-0.0199891	0.866414	0.0618572	0.554432	-0.735004	1.92729	0.200937	0.564737	0.258459	0.713363	0.878654	-0.142054	0.295399	0.44656	0.171885	0.489285	0.136438	0.140454	0.561152	-0.154411	0.28758
brain		EX3096	NA	NA	NA	NA	NA	NA	NA	NA	NA	NA	NA	NA	NA	NA	NA	NA	NA	NA	NA	NA	NA
stomach		EX3170	-0.1379	0.542047	0.482408	-1.15626	1.92125	-1.32688	0.841777	0.644705	-0.15362	3.59105	1.18822	1.97011	-0.178092	1.2211	1.56856	1.99968	0.0614038	-0.665906	-0.209918	-0.32039	0.379842
stomach		EX3358	0.304387	0.944138	1.12514	1.03479	0.689693	0.55221	0.935881	0.636747	-1.56894	1.06013	0.0236077	-1.26858	0.686821	0.813588	0.346013	0.170639	0.211428	-0.0694155	-0.162155	-0.267612	-3.33296
stomach		EX3364	-0.221828	1.11568	-0.316257	3.77086	2.20273	2.20436	1.71186	2.63903	0.293698	1.86246	0.424255	-0.284123	1.02906	2.07578	0.712892	2.10927	-0.15379	0.423485	0.189939	-0.450314	-0.64151
lung		EX3372	0.161864	0.0182776	0.8335	0.881112	0.6863	0.0451422	0.786331	1.81719	-1.42149	-0.418637	0.219524	-0.17843	0.227895	0.907221	0.649518	1.48457	0.295282	0.193629	0.109399	0.080344	0.224032
pancreas		EX3930	-0.0363264	1.98834	0.951215	0.531916	0.52437	0.181505	0.608167	-0.197933	1.46375	1.3702	0.265496	0.81549	-1.45224	0.18804	0.60664	0.397331	-0.458836	0.438349	0.463868	-0.007632	0.524956
lung		EX3964	-0.161541	-1.89732	-0.37881	2.54774	2.68523	0.467173	1.62688	2.13058	-3.11356	-1.18889	-0.290515	-0.830627	0.323771	1.86523	0.848689	1.60782	0.126054	-0.169662	-0.246764	1.01272	1.65641
thymus		EX4178	0.188884	-0.368065	-0.135071	-0.776014	-0.42461	-0.167895	-1.02104	-1.34948	-2.53316	0.377335	0.104235	-1.06024	-0.488416	-0.771961	0.188667	-0.803183	0.197033	0.139348	0.0870862	-0.307616	-0.131096
lung		EX4434	-0.071373	-1.84863	-1.04302	-0.362617	1.23624	-0.103539	0.189405	0.184447	-2.29852	0.0825834	0.0035658	-1.34016	0.0006794	0.344163	0.493895	1.25565	0.890603	0.0889941	0.0420278	-0.783675	-0.173246
liver metastasis		EX0030	-0.222263	-0.336309	0.160176	1.13051	-0.339097	-0.336806	1.37366	0.356643	-0.397592	1.33194	0.0157748	-0.141748	0.302384	2.56008	0.288051	1.4979	-0.156054	-0.153722	-0.129582	0.375463	-0.11813
skin		EX0880	-0.0194656	-0.0192883	1.07634	0.154939	0.299098	-0.338763	0.225685	0.515608	0.0606108	1.2252	-0.229347	0.0181217	0.211425	0.451515	0.196029	0.691692	-0.204855	-0.26713	0.208079	0.445765	-0.0800081
lung		EX1072	0.179257	0.458706	1.13198	2.41893	3.09412	-0.25082	1.60938	1.3802	-0.393153	-0.485311	0.0792008	-0.167135	0.476051	2.10267	0.83717	1.89069	-0.171888	0.187775	-0.248558	0.681856	0.62369
head&neck		EX1188	-0.263895	2.74086	0.0373135	6.6914	5.70662	3.61184	4.07454	4.77235	-0.179861	1.26442	1.6972	-2.34761	2.20844	4.47773	3.21788	5.35163	1.2966	1.37145	2.03399	-1.05709	0.475869
colon		EX1506	0.278943	-1.18722	-1.43103	-2.91598	-4.54524	-1.13345	-1.29752	-3.20311	-0.0536843	-2.08266	0.313145	0.685726	-0.739726	-3.42208	-1.4124	-3.62545	0.677863	0.005099	-0.085558	-1.22804	-0.734261
GIST		EX1726	1.06336	1.77941	-1.60576	-2.09611	-2.71892	-1.11942	-2.89011	-2.20492	-0.904544	-1.97409	0.778915	3.53622	-0.315313	-0.701258	-0.0662997	0.42295	0.204355	-0.265239	1.04507	0.375401	1.09971
head&neck		EX1792	-0.198346	2.61451	2.49733	1.47167	0.758299	1.23311	1.24091	1.4372	0.96781	2.30993	0.249473	-0.672943	0.428118	1.18924	1.34449	1.13612	-0.244478	0.123093	0.676571	0.636641	0.967638
pancreas		EX1808	NA	NA	NA	NA	NA	NA	NA	NA	NA	NA	NA	NA	NA	NA	NA	NA	NA	NA	NA	NA	NA
lung		EX1812	-0.227044	1.02353	1.49959	1.88831	2.17994	-0.111685	1.89688	1.937	-1.47912	-0.13468	0.322696	-1.7864	0.0710526	0.925716	0.409665	1.70992	0.136545	-0.249824	0.790151	-0.424186	0.0937557
lung		EX1892	-0.0266112	0.612453	0.969316	1.78927	0.508428	-0.0356812	0.993906	1.21046	0.106871	0.186134	0.0629702	-0.754202	-0.212879	0.719056	0.265304	-0.393527	-0.090344	-0.0179845	0.201961	0.6946	-0.0948033
lung		EX1898	0.380651	-1.70791	0.98322	-1.76021	0.175392	0.635133	0.735701	0.346303	-0.875864	-0.807312	-0.303203	-0.479975	-0.044899	0.013257	1.53982	0.649869	0.959332	-0.161941	-0.108491	-0.626662	0.52137
head&neck		EX1970	NA	NA	NA	NA	NA	NA	NA	NA	NA	NA	NA	NA	NA	NA	NA	NA	NA	NA	NA	NA	NA
others		EX2036	0.564017	2.16812	-1.43916	-0.289932	-0.897028	-0.457148	-1.12021	-0.619659	-0.065834	-1.89776	0.282381	-1.44942	-0.683419	-0.901489	0.111236	-0.602184	0.814135	0.0569983	-0.0134448	-1.85271	-0.31871
GIST		EX2184	NA	NA	NA	NA	NA	NA	NA	NA	NA	NA	NA	NA	NA	NA	NA	NA	NA	NA	NA	NA	NA
stomach		EX2438	-0.101635	0.607723	1.26707	-0.0159267	0.0668362	0.857595	0.035779	-0.6672	-0.361045	0.560051	-0.0040399	0.0510922	-0.0930677	-0.327373	-0.222699	-0.0085354	0.294986	-0.035448	0.578719	-0.165805	-0.566109
head&neck		EX2632	0.0964284	0.387904	2.06356	0.044239	-0.395639	-0.711026	0.27844	0.347084	0.736371	1.2672	0.0049767	-1.14577	0.105462	-0.396159	0.45139	-0.105504	0.353347	-0.34783	-0.104297	-0.27862	0.529961
others		EX2878	NA	NA	NA	NA	NA	NA	NA	NA	NA	NA	NA	NA	NA	NA	NA	NA	NA	NA	NA	NA	NA
others		EX3092	NA	NA	NA	NA	NA	NA	NA	NA	NA	NA	NA	NA	NA	NA	NA	NA	NA	NA	NA	NA	NA
GIST		EX3190	NA	NA	NA	NA	NA	NA	NA	NA	NA	NA	NA	NA	NA	NA	NA	NA	NA	NA	NA	NA	NA
lung		EX3232	-0.374446	-2.41265	-0.853378	3.29251	3.35471	0.812655	2.21331	2.70122	-0.493803	-0.00139332	-0.224383	0.172395	1.43823	1.66472	0.0079756	2.5822	0.201272	-0.0784417	0.218219	-0.122338	1.16248
colon		EX3302	-0.337566	6.4696	2.26672	-1.33741	-1.68422	-1.81343	-0.598268	-0.26089	3.02137	-0.191452	-0.626402	-1.66108	-1.92448	-2.22006	-0.238976	-1.6733	-0.143992	-0.42838	-0.362442	0.392091	0.509138
breast		EX3734	0.110621	1.07403	0.483508	1.37988	1.54019	-0.130521	2.28849	1.09926	-2.36698	2.9151	0.616294	-0.294554	1.43961	2.15721	1.46036	3.215	0.362674	-0.83845	0.787317	-0.174853	0.36932
lung		EX4068	0.177704	0.683981	0.713231	2.86731	2.38658	3.57628	3.6141	1.86479	-1.55597	1.91995	0.815732	-0.656918	1.23572	1.04891	0.189785	1.84336	0.817088	0.119635	0.142642	-0.518333	0.606229
stomach		EX4400	-0.184084	3.4323	0.216512	3.14593	0.440678	0.619069	1.90314	2.55414	1.94052	1.87948	0.600121	1.64691	0.925137	2.31909	2.02871	3.17651	0.0160427	0.152202	0.821687	0.129517	0.625869
breast		EX4440	0.0932493	0.356069	0.0283007	-0.897696	-0.38441	-0.221537	-0.669189	-0.393049	-1.74886	0.962117	-0.0194684	-0.24913	-0.27682	-0.583074	0.250198	-0.468538	0.474875	0.0287524	-0.0287934	0.188088	0.167962
lung		EX4628	0.150989	-1.47809	2.17594	0.0111299	2.1956	0.322499	1.37856	1.21546	-1.28085	-0.335987	-0.0548867	-0.880731	0.284426	0.479242	1.14278	0.946564	0.534264	-0.0817662	0.174474	-0.563598	0.413954
breast		EX0694	-0.192057	-0.521227	-0.159369	1.75771	1.74734	-0.353529	2.56145	1.78127	-2.09865	4.27917	0.447629	0.611484	0.119896	0.321315	1.31597	2.39258	0.24742	-0.313179	0.34957	-0.127745	-0.161655
stomach		EX1136	-0.245711	2.34351	0.195502	-0.63326	-0.570822	-0.151656	-0.534451	-0.638188	0.754202	-0.332247	-0.183632	0.610697	-0.387046	-0.508584	-0.534824	-0.604065	-0.462349	-0.244187	-0.228131	-0.361491	0.628892
head&neck		EX1242	0.143303	4.10083	-0.257949	5.68454	2.90982	1.01115	4.53778	3.95442	1.16023	3.19301	0.209681	0.224263	1.08687	2.72153	1.79605	2.86429	0.272303	0.51309	0.446561	-0.659994	0.19447
liver		EX1556	0.0060993	-2.24096	-0.421899	4.29301	2.30592	-0.644854	2.70435	1.7673	-2.09465	2.15606	0.343906	-1.85584	1.80567	2.55454	0.608365	2.33477	0.231863	0.0335745	-0.164246	-0.0542046	0.0550217
lung		EX1614	0.167729	-3.23864	-0.490198	1.72313	2.06024	-0.0841047	0.83255	0.426642	-2.69717	-2.49912	-0.107682	-0.035491	0.322698	0.4567	0.095731	1.63012	0.548661	-0.123856	-0.055724	0.305293	0.446939
lung		EX1962	-0.17793	-3.16301	0.20741	1.08708	0.84441	-0.402478	0.970222	0.238259	-1.34216	0.0314951	0.069869	-1.32202	0.583909	-0.48973	-0.0944113	1.13183	1.02051	-0.28921	1.03772	-1.07682	0.441916
stomach		EX2618	0.136909	2.33256	0.373146	1.75452	0.958851	0.872299	1.77696	2.58986	0.863155	1.16513	0.362922	1.19459	1.16367	1.39736	0.924539	2.05504	0.0291099	0.019159	0.671682	0.310477	0.356408
GIST		EX2628	1.30044	1.18139	-1.34167	-2.14422	-2.75443	-1.54226	-2.9481	-2.51451	-1.41978	0.890036	0.39669	2.02703	-0.357475	-2.91666	-0.627361	-1.99545	-0.300079	-0.220093	0.341936	1.72856	-0.141625
stomach		EX2656	0.154116	0.112926	-0.712003	-0.202907	-0.457053	-0.409785	-0.174953	-0.174373	1.09723	0.937279	0.0740909	0.963837	-0.21346	0.0414944	0.19731	0.0331097	-0.170146	0.0295545	0.232944	-0.125046	0.194614
head&neck		EX2838	0.318935	0.0908627	0.533141	1.30907	1.9761	-0.486181	0.565452	2.25664	0.0470036	0.423422	-0.0159645	0.498416	0.147562	0.637372	0.705307	0.780268	0.206348	0.034645	0.0700102	0.408669	0.580634
pancreas		EX2880	-0.217332	-1.84393	-0.461063	2.66159	1.15356	-1.44323	1.03469	0.0504389	0.421642	1.69563	0.679571	4.48157	0.180486	-0.749664	-0.210297	0.437939	0.588947	-0.895689	1.1696	0.323436	1.37302
stomach		EX2884	0.164056	1.06305	0.0532198	0.802487	0.76307	0.543592	0.554774	0.422019	-0.103659	0.0925217	0.181005	-0.365112	0.546234	0.729321	0.403544	0.683721	0.145148	0.151807	0.0748577	0.245113	0.029234
esophagus		EX2926	-0.165949	-0.414964	-0.5068	0.189684	0.681847	0.452838	0.230615	0.503884	-0.470411	-0.583541	-0.0881062	-0.106053	0.0107851	0.597747	-0.326226	0.421002	0.263745	0.0890179	0.444359	0.105692	-0.254908
[truncated: 147 more rows]
